# Supplementary material for: Markers of prolonged hospitalisation in severe dengue
Source: PLoS Negl Trop Dis. 2024 Jan 30;18(1):e0011922. doi: 10.1371/journal.pntd.0011922 (PMC10857710; doi:10.1371/journal.pntd.0011922)
Supplement: S1 Data — (CSV) [file pntd.0011922.s004.csv]

Year.of.collection	Age	Gender	Severity	Change.severity	Day.of.illness	Length.Hosp.Stay	Dengue.Infection.History	Pulse.rate.on.Admission	Temperature.on.Admission	Systolic.BP.on.Admission	Diastolic.BP.on.Admission	Headache.on.Admission	Body.ache.on.Admission	Fatigue	Bleeding_any	Rash.on.Admission	Ascites	Vomiting	Liver.enlargement	Oliguria	Diabetes	Hepatitis.B	Gastritis	Pregnancy	NS	IgG	IgM	WBC	NEU	LYM	RBC	Hb	HCT	PLT	PT_s	PT_pc	INR	Fib	APTT	Glu	Ure	Cre	Alb	AST	ALT	GGT
2017	62	female	1	0	5	4	no	85	38	110	70	yes	yes	no	no	no	no	no	no	no	no	no	no	no	NA	NA	NA	NA	NA	NA	NA	NA	NA	NA	NA	NA	NA	NA	NA	NA	NA	NA	NA	NA	NA	NA
2017	40	female	1	0	3	2	no	80	38.5	95	60	yes	yes	no	yes	no	no	no	no	no	no	no	no	no	NA	NA	NA	NA	NA	NA	NA	NA	NA	NA	NA	NA	NA	NA	NA	NA	NA	NA	NA	NA	NA	NA
2017	22	male	1	0	7	2	no	70	36.4	110	70	yes	yes	yes	no	no	no	yes	no	no	no	no	no	NA	1	NA	0	4.2	60.1	16.9	6.35	126	0.408	241	NA	NA	NA	NA	NA	NA	NA	NA	NA	NA	NA	NA
2017	16	male	2	0	6	4	no	64	37.1	100	60	yes	yes	yes	no	no	no	no	no	no	no	no	no	NA	NA	NA	NA	NA	NA	NA	NA	NA	NA	NA	NA	NA	NA	NA	NA	NA	NA	NA	NA	NA	NA	NA
2017	50	male	1	0	3	7	no	82	38.2	120	90	yes	no	yes	no	no	no	no	no	no	no	no	no	NA	NA	NA	NA	NA	NA	NA	NA	NA	NA	NA	NA	NA	NA	NA	NA	NA	NA	NA	NA	NA	NA	NA
2017	50	male	1	0	5	4	no	90	38.5	130	70	yes	yes	no	no	no	no	no	no	no	no	no	no	NA	NA	NA	NA	NA	NA	NA	NA	NA	NA	NA	NA	NA	NA	NA	NA	NA	NA	NA	NA	NA	NA	NA
2017	23	male	1	0	5	4	no	90	38.5	110	70	yes	yes	yes	no	no	no	yes	no	no	no	no	no	NA	1	NA	0	NA	NA	NA	NA	NA	NA	NA	NA	NA	NA	NA	NA	NA	NA	NA	NA	NA	NA	NA
2017	14	female	1	0	4	7	no	76	37.4	90	50	yes	yes	yes	yes	no	no	no	yes	no	no	no	yes	no	NA	NA	NA	NA	NA	NA	NA	NA	NA	NA	NA	NA	NA	NA	NA	NA	NA	NA	NA	NA	NA	NA
2017	18	male	1	0	6	5	no	65	36.4	100	60	yes	yes	yes	no	no	no	no	no	no	no	no	no	NA	NA	NA	NA	NA	NA	NA	NA	NA	NA	NA	NA	NA	NA	NA	NA	NA	NA	NA	NA	NA	NA	NA
2017	48	male	1	0	4	4	no	95	38.2	140	90	yes	yes	no	no	no	no	no	no	no	no	no	no	NA	NA	NA	NA	NA	NA	NA	NA	NA	NA	NA	NA	NA	NA	NA	NA	NA	NA	NA	NA	NA	NA	NA
2017	30	male	1	0	5	5	no	80	36	110	60	yes	yes	yes	yes	no	no	no	no	no	no	no	no	NA	NA	NA	NA	NA	NA	NA	NA	NA	NA	NA	NA	NA	NA	NA	NA	NA	NA	NA	NA	NA	NA	NA
2017	46	male	1	0	4	6	no	98	37.5	130	70	yes	yes	yes	no	no	no	yes	no	no	no	no	no	NA	NA	NA	NA	NA	NA	NA	NA	NA	NA	NA	NA	NA	NA	NA	NA	NA	NA	NA	NA	NA	NA	NA
2017	33	male	1	0	1	3	no	100	38.5	110	70	yes	yes	no	no	no	no	no	no	no	no	no	no	NA	1	NA	0	NA	NA	NA	NA	NA	NA	NA	NA	NA	NA	NA	NA	NA	NA	NA	NA	NA	NA	NA
2017	75	female	2	0	4	5	no	80	37	100	60	yes	yes	yes	yes	no	no	no	no	no	yes	no	no	no	NA	NA	NA	NA	NA	NA	NA	NA	NA	NA	NA	NA	NA	NA	NA	NA	NA	NA	NA	NA	NA	NA
2017	55	female	1	0	1	6	no	105	39	120	80	yes	yes	yes	no	no	no	no	no	no	no	no	no	no	NA	NA	NA	7.6	86	8	3.9	120	0.36	201	NA	NA	NA	NA	NA	NA	NA	NA	NA	NA	NA	NA
2017	22	female	1	0	4	4	no	105	38.4	130	80	yes	yes	yes	yes	no	no	no	no	no	no	no	no	no	NA	NA	NA	NA	NA	NA	NA	NA	NA	NA	NA	NA	NA	NA	NA	NA	NA	NA	NA	NA	NA	NA
2017	42	female	1	0	3	6	no	70	37.5	110	60	yes	yes	yes	no	no	no	no	no	no	no	no	no	no	NA	NA	NA	NA	NA	NA	NA	NA	NA	NA	NA	NA	NA	NA	NA	NA	NA	NA	NA	NA	NA	NA
2017	30	female	1	0	7	5	no	82	36.6	100	60	no	yes	no	no	no	no	yes	no	no	no	no	no	no	NA	NA	NA	NA	NA	NA	NA	NA	NA	NA	NA	NA	NA	NA	NA	NA	NA	NA	NA	NA	NA	NA
2017	25	female	1	0	3	2	no	100	39	110	70	yes	yes	yes	no	no	no	no	no	no	no	no	no	yes	NA	NA	NA	NA	NA	NA	NA	NA	NA	NA	NA	NA	NA	NA	NA	NA	NA	NA	NA	NA	NA	NA
2017	27	female	1	0	4	3	no	120	38.5	130	70	yes	yes	yes	yes	no	no	no	no	no	no	no	no	no	NA	NA	NA	NA	NA	NA	NA	NA	NA	NA	NA	NA	NA	NA	NA	NA	NA	NA	NA	NA	NA	NA
2017	30	female	1	0	4	4	no	88	37.8	110	70	yes	yes	no	no	no	no	no	no	no	no	no	no	no	NA	NA	NA	NA	NA	NA	NA	NA	NA	NA	NA	NA	NA	NA	NA	NA	NA	NA	NA	NA	NA	NA
2017	23	female	1	0	1	7	no	80	38.2	100	60	yes	yes	no	no	no	no	no	no	no	no	no	no	no	1	NA	0	3.16	56.77	24.35	3.66	114	0.35	187.5	NA	NA	NA	NA	NA	NA	NA	NA	NA	NA	NA	NA
2017	41	female	1	0	6	2	no	86	37.1	110	80	no	yes	yes	yes	no	no	no	no	no	no	no	no	no	NA	NA	NA	NA	NA	NA	NA	NA	NA	NA	NA	NA	NA	NA	NA	NA	NA	NA	NA	NA	NA	NA
2017	29	female	1	0	2	8	no	92	38	90	60	yes	yes	yes	no	no	no	no	no	no	no	no	no	no	NA	NA	NA	NA	NA	NA	NA	NA	NA	NA	NA	NA	NA	NA	NA	NA	NA	NA	NA	NA	NA	NA
2017	27	female	1	0	2	5	no	75	39.2	100	60	yes	yes	yes	no	no	no	no	no	no	no	no	no	yes	NA	NA	NA	NA	NA	NA	NA	NA	NA	NA	NA	NA	NA	NA	NA	NA	NA	NA	NA	NA	NA	NA
2017	17	female	1	0	2	7	no	90	39.3	110	60	yes	yes	no	yes	no	no	yes	no	no	no	no	no	no	1	NA	0	2.8	38.7	41.8	5.2	105	0.32	153	19.7	58	1.49	2.92	39.9	5.4	5.6	79	41	21	16	14
2017	26	female	1	0	1	8	no	82	39.5	120	70	yes	yes	no	no	no	no	no	no	no	no	no	no	no	NA	NA	NA	NA	NA	NA	NA	NA	NA	NA	NA	NA	NA	NA	NA	NA	NA	NA	NA	NA	NA	NA
2017	44	female	1	0	3	1	no	80	39.5	120	70	yes	yes	yes	no	no	no	yes	no	no	no	no	no	no	NA	NA	NA	NA	NA	NA	NA	NA	NA	NA	NA	NA	NA	NA	NA	NA	NA	NA	NA	NA	NA	NA
2017	35	female	1	0	3	8	no	85	36.5	100	60	yes	yes	no	no	no	no	no	no	no	no	no	no	no	NA	NA	NA	NA	NA	NA	NA	NA	NA	NA	NA	NA	NA	NA	NA	NA	NA	NA	NA	NA	NA	NA
2017	29	female	2	0	4	4	no	90	37	100	60	yes	yes	no	yes	no	no	no	no	no	no	no	no	no	NA	NA	NA	NA	NA	NA	NA	NA	NA	NA	NA	NA	NA	NA	NA	NA	NA	NA	NA	NA	NA	NA
2017	31	female	1	0	4	7	no	82	38.7	120	80	yes	yes	no	no	no	no	no	no	no	no	no	no	no	NA	NA	NA	NA	NA	NA	NA	NA	NA	NA	NA	NA	NA	NA	NA	NA	NA	NA	NA	NA	NA	NA
2017	35	female	2	0	4	4	no	80	36.5	125	85	yes	no	no	no	no	no	yes	no	no	no	no	yes	no	NA	NA	NA	NA	NA	NA	NA	NA	NA	NA	NA	NA	NA	NA	NA	NA	NA	NA	NA	NA	NA	NA
2017	30	female	1	0	2	3	no	96	39.5	110	60	yes	yes	no	no	no	no	no	no	no	no	no	no	no	NA	NA	NA	NA	NA	NA	NA	NA	NA	NA	NA	NA	NA	NA	NA	NA	NA	NA	NA	NA	NA	NA
2017	25	female	1	0	2	9	no	104	38.9	110	70	yes	no	no	yes	no	no	no	no	no	no	no	no	no	NA	NA	NA	NA	NA	NA	NA	NA	NA	NA	NA	NA	NA	NA	NA	NA	NA	NA	NA	NA	NA	NA
2017	44	female	1	0	4	4	no	90	39.4	110	70	yes	yes	yes	no	no	no	no	no	no	no	no	no	no	NA	NA	NA	NA	NA	NA	NA	NA	NA	NA	NA	NA	NA	NA	NA	NA	NA	NA	NA	NA	NA	NA
2017	50	female	1	0	1	3	no	80	37	120	70	yes	yes	yes	no	no	no	no	no	no	no	yes	no	no	0	NA	0	5.3	78.1	13.2	4.2	128	0.4	135.4	16.6	75	1.22	3.18	30.3	5.99	4.13	72.4	37.73	33.5	24.4	16.9
2017	37	female	2	0	7	5	no	72	37.5	100	70	yes	yes	no	yes	no	no	no	no	no	no	no	no	no	NA	NA	NA	NA	NA	NA	NA	NA	NA	NA	NA	NA	NA	NA	NA	NA	NA	NA	NA	NA	NA	NA
2017	57	female	1	0	5	4	no	86	38.1	90	60	yes	yes	no	yes	no	no	no	no	no	no	no	no	no	NA	NA	NA	NA	NA	NA	NA	NA	NA	NA	NA	NA	NA	NA	NA	NA	NA	NA	NA	NA	NA	NA
2017	30	male	2	0	5	5	no	70	36.5	110	70	yes	yes	no	yes	no	no	no	no	no	no	no	no	NA	NA	NA	NA	NA	NA	NA	NA	NA	NA	NA	NA	NA	NA	NA	NA	NA	NA	NA	NA	NA	NA	NA
2017	20	male	1	0	2	5	no	110	38	110	70	yes	yes	yes	no	no	no	no	no	no	no	no	no	NA	NA	NA	NA	NA	NA	NA	NA	NA	NA	NA	NA	NA	NA	NA	NA	NA	NA	NA	NA	NA	NA	NA
2017	59	male	1	0	5	3	no	100	36.6	120	80	yes	yes	yes	no	no	no	no	no	no	no	no	yes	NA	NA	NA	NA	NA	NA	NA	NA	NA	NA	NA	NA	NA	NA	NA	NA	NA	NA	NA	NA	NA	NA	NA
2017	36	male	1	0	3	6	no	100	38.4	110	70	yes	yes	yes	yes	no	no	no	no	no	no	no	no	NA	NA	NA	NA	NA	NA	NA	NA	NA	NA	NA	NA	NA	NA	NA	NA	NA	NA	NA	NA	NA	NA	NA
2017	25	male	2	0	5	4	no	80	36	100	60	yes	yes	no	no	no	no	no	no	no	no	no	no	NA	1	NA	0	NA	NA	NA	NA	NA	NA	NA	NA	NA	NA	NA	NA	NA	NA	NA	NA	NA	NA	NA
2017	20	male	1	0	4	3	no	80	38.3	110	60	yes	yes	yes	no	no	no	no	no	no	no	no	no	NA	1	NA	0	NA	NA	NA	NA	NA	NA	NA	NA	NA	NA	NA	NA	NA	NA	NA	NA	NA	NA	NA
2017	55	female	1	0	3	8	no	80	38.6	110	70	yes	yes	yes	yes	no	no	no	no	no	no	no	no	no	NA	NA	NA	NA	NA	NA	NA	NA	NA	NA	NA	NA	NA	NA	NA	NA	NA	NA	NA	NA	NA	NA
2017	24	male	1	0	3	4	no	80	36.9	110	70	no	yes	no	no	no	no	no	no	no	no	no	no	NA	NA	NA	NA	NA	NA	NA	NA	NA	NA	NA	NA	NA	NA	NA	NA	NA	NA	NA	NA	NA	NA	NA
2017	24	female	1	0	2	2	no	116	39	120	60	yes	yes	yes	no	no	no	no	no	no	no	no	no	yes	NA	NA	NA	NA	NA	NA	NA	NA	NA	NA	NA	NA	NA	NA	NA	NA	NA	NA	NA	NA	NA	NA
2017	24	female	1	0	4	5	no	100	37	110	70	no	no	yes	no	no	no	no	no	no	no	no	no	yes	NA	NA	NA	NA	NA	NA	NA	NA	NA	NA	NA	NA	NA	NA	NA	NA	NA	NA	NA	NA	NA	NA
2017	70	male	1	0	4	5	no	77	38.3	120	80	yes	yes	no	yes	no	no	yes	no	no	no	no	no	NA	NA	NA	NA	NA	NA	NA	NA	NA	NA	NA	NA	NA	NA	NA	NA	NA	NA	NA	NA	NA	NA	NA
2017	26	male	1	0	4	6	no	114	39.2	120	80	yes	yes	yes	no	no	no	no	no	no	no	no	no	NA	NA	NA	NA	NA	NA	NA	NA	NA	NA	NA	NA	NA	NA	NA	NA	NA	NA	NA	NA	NA	NA	NA
2017	25	male	1	0	1	8	no	95	39.4	120	80	yes	yes	no	no	no	no	yes	no	no	no	no	no	NA	1	NA	0	7.558	76.75	9.18	5.309	145	0.48	181.7	NA	NA	NA	NA	NA	NA	NA	NA	NA	NA	NA	NA
2017	23	male	1	0	5	3	no	97	39.2	110	70	yes	yes	yes	yes	no	no	yes	no	no	no	no	no	NA	NA	NA	NA	NA	NA	NA	NA	NA	NA	NA	NA	NA	NA	NA	NA	NA	NA	NA	NA	NA	NA	NA
2017	15	male	1	0	4	5	no	110	38.5	90	60	yes	yes	yes	no	no	no	no	no	no	no	no	no	NA	NA	NA	NA	NA	NA	NA	NA	NA	NA	NA	NA	NA	NA	NA	NA	NA	NA	NA	NA	NA	NA	NA
2017	27	male	2	0	4	5	no	90	39	100	60	yes	yes	no	yes	no	no	yes	no	no	no	no	no	NA	1	NA	0	NA	NA	NA	NA	NA	NA	NA	NA	NA	NA	NA	NA	NA	NA	NA	NA	NA	NA	NA
2017	31	male	1	0	7	7	no	80	39	110	70	yes	yes	no	no	no	no	no	no	no	no	no	no	NA	NA	NA	NA	NA	NA	NA	NA	NA	NA	NA	NA	NA	NA	NA	NA	NA	NA	NA	NA	NA	NA	NA
2017	59	female	1	0	2	5	no	90	39	120	70	yes	no	no	yes	no	no	no	no	no	no	no	no	no	NA	NA	NA	NA	NA	NA	NA	NA	NA	NA	NA	NA	NA	NA	NA	NA	NA	NA	NA	NA	NA	NA
2017	17	female	2	0	3	5	no	92	38.7	105	70	yes	yes	no	yes	no	no	no	no	no	no	no	no	no	NA	NA	NA	NA	NA	NA	NA	NA	NA	NA	NA	NA	NA	NA	NA	NA	NA	NA	NA	NA	NA	NA
2017	19	male	1	0	1	4	no	98	39.4	120	80	yes	yes	yes	yes	no	no	no	no	no	no	no	no	NA	1	NA	1	7.16	78.3	11	5.17	149	0.433	194	NA	NA	NA	NA	NA	3.91	4.2	93	45.3	82.1	38.5	19.5
2017	30	male	1	0	5	4	no	78	38.3	120	70	yes	yes	no	yes	no	no	no	no	no	no	no	no	NA	NA	NA	NA	NA	NA	NA	NA	NA	NA	NA	NA	NA	NA	NA	NA	NA	NA	NA	NA	NA	NA	NA
2017	15	male	1	0	3	5	no	105	38.4	110	70	yes	yes	yes	yes	no	no	no	no	no	no	no	no	NA	NA	NA	NA	NA	NA	NA	NA	NA	NA	NA	NA	NA	NA	NA	NA	NA	NA	NA	NA	NA	NA	NA
2017	45	female	1	0	2	5	no	100	36	100	70	yes	yes	yes	no	no	no	no	no	no	no	no	no	no	NA	NA	NA	NA	NA	NA	NA	NA	NA	NA	NA	NA	NA	NA	NA	NA	NA	NA	NA	NA	NA	NA
2017	17	female	1	0	2	6	no	104	39.2	90	60	yes	yes	yes	no	no	no	no	no	no	no	no	no	yes	NA	NA	NA	NA	NA	NA	NA	NA	NA	NA	NA	NA	NA	NA	NA	NA	NA	NA	NA	NA	NA	NA
2017	36	female	1	0	4	3	no	92	36.5	100	65	yes	yes	yes	no	no	no	no	no	no	no	no	no	yes	NA	NA	NA	NA	NA	NA	NA	NA	NA	NA	NA	NA	NA	NA	NA	NA	NA	NA	NA	NA	NA	NA
2017	25	female	1	0	1	4	no	80	37.2	110	70	yes	yes	no	no	no	no	no	no	no	no	no	no	yes	1	NA	0	13.47	74.3	16.59	3.95	127	0.37	266	NA	NA	NA	NA	NA	6.59	2.8	61	NA	18.6	12.5	10.6
2017	21	male	1	0	2	10	no	105	40.5	120	70	yes	yes	yes	no	no	no	no	no	no	no	no	no	NA	1	NA	0	NA	NA	NA	NA	NA	NA	NA	NA	NA	NA	NA	NA	NA	NA	NA	NA	NA	NA	NA
2017	28	female	2	0	1	5	no	100	39.6	90	50	yes	yes	yes	yes	no	no	no	no	no	no	no	no	no	1	NA	0	NA	NA	NA	NA	NA	NA	NA	NA	NA	NA	NA	NA	NA	NA	NA	NA	NA	NA	NA
2017	43	male	1	0	2	10	no	95	38.5	130	90	yes	yes	no	no	no	no	no	no	no	no	no	no	NA	1	NA	0	5.75	56.8	14.1	5.05	143	0.43	135	16.8	73	1.24	4.97	54.5	6.98	4.1	113	NA	113	94.1	NA
2017	33	male	1	0	7	2	no	96	37	130	80	yes	yes	yes	no	no	no	no	no	no	no	no	no	NA	NA	NA	NA	NA	NA	NA	NA	NA	NA	NA	NA	NA	NA	NA	NA	NA	NA	NA	NA	NA	NA	NA
2017	14	male	1	0	2	9	no	90	38.5	120	80	yes	yes	no	yes	yes	no	no	no	no	no	no	no	NA	NA	NA	NA	NA	NA	NA	NA	NA	NA	NA	NA	NA	NA	NA	NA	NA	NA	NA	NA	NA	NA	NA
2017	22	male	2	0	5	3	no	88	37.7	110	60	yes	yes	no	yes	no	no	no	no	no	no	no	no	NA	NA	NA	NA	NA	NA	NA	NA	NA	NA	NA	NA	NA	NA	NA	NA	NA	NA	NA	NA	NA	NA	NA
2017	49	male	1	0	2	4	no	86	39	120	70	yes	yes	no	no	no	no	no	no	no	no	no	no	NA	NA	NA	NA	NA	NA	NA	NA	NA	NA	NA	NA	NA	NA	NA	NA	NA	NA	NA	NA	NA	NA	NA
2017	27	male	1	0	5	4	no	90	37.6	120	70	yes	yes	yes	yes	no	no	no	no	no	no	no	no	NA	NA	NA	NA	NA	NA	NA	NA	NA	NA	NA	NA	NA	NA	NA	NA	NA	NA	NA	NA	NA	NA	NA
2017	25	male	1	0	5	4	no	76	38.6	120	80	yes	yes	yes	yes	no	no	no	no	no	no	no	no	NA	NA	NA	NA	NA	NA	NA	NA	NA	NA	NA	NA	NA	NA	NA	NA	NA	NA	NA	NA	NA	NA	NA
2017	60	male	2	0	7	5	no	70	36.2	130	80	no	no	no	yes	yes	no	no	no	no	no	no	no	NA	NA	NA	NA	7.828	68.98	13.75	5.296	154	0.48	161.8	NA	NA	NA	NA	NA	NA	NA	NA	NA	NA	NA	NA
2017	26	male	1	0	6	2	no	64	37.5	110	80	yes	yes	yes	no	no	no	no	no	no	no	no	no	NA	NA	NA	NA	NA	NA	NA	NA	NA	NA	NA	NA	NA	NA	NA	NA	NA	NA	NA	NA	NA	NA	NA
2017	67	male	1	0	4	3	no	90	37.3	150	100	yes	yes	yes	yes	no	no	no	no	no	no	no	no	NA	NA	NA	NA	NA	NA	NA	NA	NA	NA	NA	NA	NA	NA	NA	NA	NA	NA	NA	NA	NA	NA	NA
2017	20	male	1	0	2	8	no	90	38.4	120	70	yes	yes	yes	no	no	no	no	no	no	no	no	no	NA	NA	NA	NA	6.5	70.8	16.2	4.8	140	0.41	192	NA	NA	NA	NA	NA	NA	NA	NA	NA	NA	NA	NA
2017	26	female	1	0	1	8	no	90	39.3	110	70	yes	yes	yes	no	no	no	no	no	no	no	no	no	yes	1	NA	0	4.59	34.48	42.3	6.18	120	0.399	115.4	NA	NA	NA	NA	NA	NA	NA	NA	NA	NA	NA	NA
2017	32	female	2	0	5	3	no	70	36.8	110	70	yes	yes	no	yes	no	no	no	no	no	no	no	no	no	NA	NA	NA	NA	NA	NA	NA	NA	NA	NA	NA	NA	NA	NA	NA	NA	NA	NA	NA	NA	NA	NA
2017	68	female	1	0	5	5	no	98	37.3	130	70	yes	yes	no	no	no	no	no	no	no	no	no	no	no	NA	NA	NA	NA	NA	NA	NA	NA	NA	NA	NA	NA	NA	NA	NA	NA	NA	NA	NA	NA	NA	NA
2017	25	female	1	0	3	6	no	90	39.1	100	70	yes	yes	no	no	no	no	no	no	no	no	no	no	no	1	NA	0	6.3	70	19.9	3.97	122	0.37	147	NA	NA	NA	NA	NA	5.3	2.5	58	NA	25	15	16
2017	27	female	1	0	2	5	no	132	39.4	120	70	yes	yes	no	no	no	no	no	no	no	no	no	no	yes	NA	NA	NA	NA	NA	NA	NA	NA	NA	NA	NA	NA	NA	NA	NA	NA	NA	NA	NA	NA	NA	NA
2017	23	female	1	0	2	7	no	88	37.1	120	70	yes	yes	no	no	no	no	no	no	no	no	no	no	no	NA	NA	NA	NA	NA	NA	NA	NA	NA	NA	NA	NA	NA	NA	NA	NA	NA	NA	NA	NA	NA	NA
2017	19	female	1	0	2	4	no	90	39.7	110	80	yes	yes	no	yes	no	no	no	no	no	no	no	no	yes	NA	NA	NA	NA	NA	NA	NA	NA	NA	NA	NA	NA	NA	NA	NA	NA	NA	NA	NA	NA	NA	NA
2017	83	female	1	0	7	12	no	80	36.5	130	90	yes	yes	yes	no	no	no	no	no	no	no	no	yes	no	NA	NA	NA	NA	NA	NA	NA	NA	NA	NA	NA	NA	NA	NA	NA	NA	NA	NA	NA	NA	NA	NA
2017	24	female	1	0	2	4	no	66	38.5	100	60	yes	yes	no	no	no	no	no	no	no	no	no	no	no	1	NA	0	8.16	82.8	8.8	3.7	115	0.34	246	NA	NA	NA	NA	NA	6.63	2.5	53	NA	19	13	15
2017	31	female	1	0	2	8	no	92	37.5	110	60	yes	yes	no	yes	no	no	no	no	no	no	no	no	no	NA	NA	NA	NA	NA	NA	NA	NA	NA	NA	NA	NA	NA	NA	NA	NA	NA	NA	NA	NA	NA	NA
2017	34	female	1	0	2	10	no	95	38.5	100	60	yes	yes	yes	no	no	no	no	no	no	no	no	no	no	NA	NA	NA	NA	NA	NA	NA	NA	NA	NA	NA	NA	NA	NA	NA	NA	NA	NA	NA	NA	NA	NA
2017	36	female	1	0	3	6	no	84	38.9	90	60	yes	yes	no	yes	no	no	no	no	no	no	no	no	no	NA	NA	NA	NA	NA	NA	NA	NA	NA	NA	NA	NA	NA	NA	NA	NA	NA	NA	NA	NA	NA	NA
2017	29	female	1	0	3	2	no	100	37	120	70	yes	yes	yes	no	no	no	no	no	no	no	no	no	no	NA	NA	NA	NA	NA	NA	NA	NA	NA	NA	NA	NA	NA	NA	NA	NA	NA	NA	NA	NA	NA	NA
2017	43	female	2	0	5	6	no	80	37.5	120	80	yes	yes	yes	yes	no	no	no	no	no	no	no	no	no	NA	NA	NA	NA	NA	NA	NA	NA	NA	NA	NA	NA	NA	NA	NA	NA	NA	NA	NA	NA	NA	NA
2017	29	female	2	0	5	4	no	87	39	100	60	yes	yes	yes	yes	no	no	no	no	no	no	no	no	no	NA	NA	NA	NA	NA	NA	NA	NA	NA	NA	NA	NA	NA	NA	NA	NA	NA	NA	NA	NA	NA	NA
2017	53	female	2	0	4	5	no	89	38	120	80	yes	yes	no	yes	no	no	yes	no	no	no	no	no	no	NA	NA	NA	NA	NA	NA	NA	NA	NA	NA	NA	NA	NA	NA	NA	NA	NA	NA	NA	NA	NA	NA
2017	23	female	1	0	1	8	no	104	39.7	90	60	yes	yes	yes	no	no	no	no	no	no	no	no	no	yes	1	NA	0	8.17	91	3.2	3.61	113	0.316	243	NA	NA	NA	NA	NA	NA	NA	NA	NA	NA	NA	NA
2017	50	female	1	0	6	2	no	84	36.5	110	80	yes	yes	yes	yes	no	no	no	no	no	no	no	no	no	NA	NA	NA	NA	NA	NA	NA	NA	NA	NA	NA	NA	NA	NA	NA	NA	NA	NA	NA	NA	NA	NA
2017	56	female	1	0	4	4	no	89	37.5	120	80	yes	yes	yes	yes	no	no	no	no	no	no	no	no	no	NA	NA	NA	NA	NA	NA	NA	NA	NA	NA	NA	NA	NA	NA	NA	NA	NA	NA	NA	NA	NA	NA
2017	47	female	2	0	5	5	no	100	37.7	110	70	yes	yes	yes	yes	yes	no	no	no	no	no	no	no	no	NA	NA	NA	NA	NA	NA	NA	NA	NA	NA	NA	NA	NA	NA	NA	NA	NA	NA	NA	NA	NA	NA
2017	33	female	2	0	4	3	no	75	37.5	90	65	yes	yes	yes	yes	no	no	no	no	no	no	no	no	no	NA	NA	NA	NA	NA	NA	NA	NA	NA	NA	NA	NA	NA	NA	NA	NA	NA	NA	NA	NA	NA	NA
2017	40	female	1	0	3	5	no	80	39	130	80	yes	yes	yes	no	no	no	no	no	no	no	no	no	no	NA	NA	NA	NA	NA	NA	NA	NA	NA	NA	NA	NA	NA	NA	NA	NA	NA	NA	NA	NA	NA	NA
2017	39	male	1	0	1	5	no	96	38.2	130	90	yes	yes	yes	no	no	no	no	no	no	no	no	no	NA	1	NA	0	7.652	72.72	12.73	4.511	140	0.42	207.6	NA	NA	NA	NA	NA	8.06	3	84	42.3	31.2	54.2	52.9
2017	26	male	1	0	6	1	no	84	36.3	80	50	yes	yes	yes	no	no	no	no	no	no	no	no	no	NA	NA	NA	NA	NA	NA	NA	NA	NA	NA	NA	NA	NA	NA	NA	NA	NA	NA	NA	NA	NA	NA	NA
2017	34	male	1	0	4	5	no	80	38.9	110	70	yes	yes	yes	no	no	no	no	no	no	no	no	no	NA	1	NA	0	NA	NA	NA	NA	NA	NA	NA	NA	NA	NA	NA	NA	NA	NA	NA	NA	NA	NA	NA
2017	54	male	1	0	4	4	no	80	38	110	60	yes	yes	yes	no	no	no	no	no	no	no	no	no	NA	NA	NA	NA	NA	NA	NA	NA	NA	NA	NA	NA	NA	NA	NA	NA	NA	NA	NA	NA	NA	NA	NA
2017	33	male	1	0	4	4	no	92	39.6	130	80	yes	yes	yes	no	no	no	yes	no	no	no	no	no	NA	NA	NA	NA	NA	NA	NA	NA	NA	NA	NA	NA	NA	NA	NA	NA	NA	NA	NA	NA	NA	NA	NA
2017	36	female	1	0	3	8	no	92	39.2	100	60	yes	yes	yes	yes	no	no	no	no	no	no	no	no	no	NA	NA	NA	NA	NA	NA	NA	NA	NA	NA	NA	NA	NA	NA	NA	NA	NA	NA	NA	NA	NA	NA
2017	57	male	1	0	2	7	no	80	38.8	95	60	yes	yes	yes	no	no	no	no	no	no	yes	no	no	NA	1	NA	0	NA	NA	NA	NA	NA	NA	NA	NA	NA	NA	NA	NA	NA	NA	NA	NA	NA	NA	NA
2017	13	male	1	0	5	3	no	120	38.5	100	60	yes	yes	no	no	no	no	no	no	no	no	no	no	NA	NA	NA	NA	NA	NA	NA	NA	NA	NA	NA	NA	NA	NA	NA	NA	NA	NA	NA	NA	NA	NA	NA
2017	36	male	1	0	2	6	no	86	39	120	70	yes	yes	no	yes	no	no	no	no	no	no	no	no	NA	NA	NA	NA	NA	NA	NA	NA	NA	NA	NA	NA	NA	NA	NA	NA	NA	NA	NA	NA	NA	NA	NA
2017	30	male	2	0	6	4	no	86	38.5	110	70	yes	yes	no	yes	no	no	no	no	no	no	yes	no	NA	NA	NA	NA	NA	NA	NA	NA	NA	NA	NA	NA	NA	NA	NA	NA	NA	NA	NA	NA	NA	NA	NA
2017	22	male	3	0	6	5	no	70	36.5	110	70	yes	yes	no	yes	no	no	no	no	no	no	no	no	NA	NA	NA	NA	NA	NA	NA	NA	NA	NA	NA	NA	NA	NA	NA	NA	NA	NA	NA	NA	NA	NA	NA
2017	78	male	1	0	2	5	no	88	38.5	130	80	yes	yes	no	yes	no	no	no	no	no	no	no	no	NA	NA	NA	NA	NA	NA	NA	NA	NA	NA	NA	NA	NA	NA	NA	NA	NA	NA	NA	NA	NA	NA	NA
2017	23	male	1	0	5	4	no	75	38.3	100	60	yes	yes	yes	no	no	no	yes	no	no	no	no	no	NA	NA	NA	NA	NA	NA	NA	NA	NA	NA	NA	NA	NA	NA	NA	NA	NA	NA	NA	NA	NA	NA	NA
2017	34	male	1	0	5	3	no	88	38.2	105	60	yes	yes	yes	no	no	no	yes	no	no	no	no	no	NA	NA	NA	NA	NA	NA	NA	NA	NA	NA	NA	NA	NA	NA	NA	NA	NA	NA	NA	NA	NA	NA	NA
2017	27	male	1	0	3	4	no	86	37.9	110	70	yes	yes	yes	no	no	no	no	no	no	no	no	no	NA	NA	NA	NA	NA	NA	NA	NA	NA	NA	NA	NA	NA	NA	NA	NA	NA	NA	NA	NA	NA	NA	NA
2017	78	male	1	0	3	5	no	78	37.5	125	70	yes	yes	yes	no	no	no	no	no	no	no	no	no	NA	NA	NA	NA	NA	NA	NA	NA	NA	NA	NA	NA	NA	NA	NA	NA	NA	NA	NA	NA	NA	NA	NA
2017	70	male	1	0	4	4	no	86	37.6	130	80	yes	yes	yes	no	no	no	no	no	no	no	no	no	NA	NA	NA	NA	NA	NA	NA	NA	NA	NA	NA	NA	NA	NA	NA	NA	NA	NA	NA	NA	NA	NA	NA
2017	15	female	1	0	1	7	no	110	38.8	95	50	yes	yes	yes	no	no	no	no	no	no	no	no	no	no	1	NA	0	4.938	74.96	11.16	3.891	114	0.34	196.4	NA	NA	NA	NA	NA	5.56	3.8	80	NA	23.5	10.9	11.9
2017	66	female	1	0	3	13	no	73	37	145	90	yes	yes	yes	no	no	no	no	no	no	yes	no	no	no	NA	NA	NA	NA	NA	NA	NA	NA	NA	NA	NA	NA	NA	NA	NA	NA	NA	NA	NA	NA	NA	NA
2017	54	female	1	0	4	3	no	100	37.1	130	85	yes	yes	no	no	no	no	no	no	no	no	no	no	no	NA	NA	NA	NA	NA	NA	NA	NA	NA	NA	NA	NA	NA	NA	NA	NA	NA	NA	NA	NA	NA	NA
2017	38	female	1	0	6	4	no	80	38	100	60	yes	yes	yes	no	no	no	no	no	no	no	no	no	no	NA	NA	NA	NA	NA	NA	NA	NA	NA	NA	NA	NA	NA	NA	NA	NA	NA	NA	NA	NA	NA	NA
2017	24	female	1	0	1	4	no	80	37	100	60	yes	yes	yes	yes	no	no	no	no	no	no	no	no	no	NA	NA	NA	6.36	87.9	6.4	3.89	116	0.327	177	15.7	82	1.15	4.43	31.4	NA	NA	NA	NA	NA	NA	NA
2017	39	female	1	0	5	3	no	70	37	130	90	yes	yes	yes	no	no	no	no	no	no	no	no	no	no	NA	NA	NA	NA	NA	NA	NA	NA	NA	NA	NA	NA	NA	NA	NA	NA	NA	NA	NA	NA	NA	NA
2017	40	female	1	0	6	5	no	80	37.6	110	70	yes	yes	yes	no	no	no	no	no	no	no	no	no	no	NA	NA	NA	NA	NA	NA	NA	NA	NA	NA	NA	NA	NA	NA	NA	NA	NA	NA	NA	NA	NA	NA
2017	56	female	1	0	6	2	no	96	39	120	80	yes	yes	yes	no	no	no	no	no	no	no	no	no	no	1	NA	0	4.8	72.77	13.86	4.18	118	0.364	144	NA	NA	NA	NA	NA	NA	NA	NA	NA	NA	NA	NA
2017	30	female	1	0	5	2	no	90	38.2	100	70	yes	yes	yes	no	yes	no	no	no	no	no	no	no	no	NA	NA	NA	NA	NA	NA	NA	NA	NA	NA	NA	NA	NA	NA	NA	NA	NA	NA	NA	NA	NA	NA
2017	22	female	2	0	4	4	no	115	38.7	100	60	yes	yes	yes	yes	no	no	no	no	no	no	no	yes	no	NA	NA	NA	NA	NA	NA	NA	NA	NA	NA	NA	NA	NA	NA	NA	NA	NA	NA	NA	NA	NA	NA
2017	20	female	2	0	5	6	no	80	39.3	100	70	yes	yes	no	yes	no	no	no	no	no	no	no	no	no	NA	NA	NA	NA	NA	NA	NA	NA	NA	NA	NA	NA	NA	NA	NA	NA	NA	NA	NA	NA	NA	NA
2017	29	female	2	0	4	4	no	120	38	110	80	yes	yes	yes	yes	no	no	no	no	no	no	no	no	no	NA	NA	NA	NA	NA	NA	NA	NA	NA	NA	NA	NA	NA	NA	NA	NA	NA	NA	NA	NA	NA	NA
2017	45	female	2	0	5	4	no	80	37	90	60	yes	yes	yes	yes	no	no	no	no	no	no	no	no	no	NA	NA	NA	NA	NA	NA	NA	NA	NA	NA	NA	NA	NA	NA	NA	NA	NA	NA	NA	NA	NA	NA
2017	26	female	1	0	6	3	no	90	39.5	100	60	yes	yes	no	no	no	no	no	no	no	no	no	no	yes	NA	NA	NA	NA	NA	NA	NA	NA	NA	NA	NA	NA	NA	NA	NA	NA	NA	NA	NA	NA	NA	NA
2017	29	female	1	0	2	7	no	104	39.5	110	70	yes	yes	yes	no	no	no	no	no	no	no	no	no	no	NA	NA	NA	NA	NA	NA	NA	NA	NA	NA	NA	NA	NA	NA	NA	NA	NA	NA	NA	NA	NA	NA
2017	58	female	1	0	5	3	no	65	36	130	90	yes	yes	yes	no	no	no	no	no	no	no	no	no	no	NA	NA	NA	NA	NA	NA	NA	NA	NA	NA	NA	NA	NA	NA	NA	NA	NA	NA	NA	NA	NA	NA
2017	29	female	1	0	5	2	no	84	37.6	120	80	yes	yes	yes	yes	yes	no	no	no	no	no	no	no	no	1	NA	0	3.9	73.36	11.66	4.24	124	0.383	121	NA	NA	NA	NA	NA	NA	NA	NA	NA	NA	NA	NA
2017	37	male	1	0	2	7	no	84	39.7	110	70	yes	yes	no	no	no	no	no	no	no	no	no	yes	NA	NA	NA	NA	NA	NA	NA	NA	NA	NA	NA	NA	NA	NA	NA	NA	NA	NA	NA	NA	NA	NA	NA
2017	50	male	1	0	4	7	no	110	39	130	80	yes	yes	yes	no	no	no	yes	no	no	no	no	no	NA	NA	NA	NA	NA	NA	NA	NA	NA	NA	NA	NA	NA	NA	NA	NA	NA	NA	NA	NA	NA	NA	NA
2017	37	male	1	0	1	2	no	80	38.5	110	70	yes	yes	yes	no	no	no	no	no	no	no	no	no	NA	NA	NA	NA	NA	NA	NA	NA	NA	NA	NA	NA	NA	NA	NA	NA	NA	NA	NA	NA	NA	NA	NA
2017	33	male	1	0	5	5	no	81	38.6	105	60	yes	yes	yes	no	no	no	no	no	no	no	no	no	NA	NA	NA	NA	NA	NA	NA	NA	NA	NA	NA	NA	NA	NA	NA	NA	NA	NA	NA	NA	NA	NA	NA
2017	21	male	2	0	6	4	no	88	36.5	150	80	yes	yes	yes	yes	yes	no	yes	no	no	no	no	no	NA	NA	NA	NA	NA	NA	NA	NA	NA	NA	NA	NA	NA	NA	NA	NA	NA	NA	NA	NA	NA	NA	NA
2017	19	male	1	0	1	7	no	105	38.1	120	70	yes	yes	yes	no	no	no	no	no	no	no	no	no	NA	1	NA	0	8.9	77.9	10	6.19	131	0.4	188	NA	NA	NA	NA	NA	4.53	4	97	43.7	26.2	29.4	27.5
2017	61	male	1	0	4	4	no	94	36.5	110	70	yes	yes	yes	no	no	no	no	no	no	no	no	no	NA	NA	NA	NA	NA	NA	NA	NA	NA	NA	NA	NA	NA	NA	NA	NA	NA	NA	NA	NA	NA	NA	NA
2017	70	male	2	0	4	5	no	80	37.1	135	85	yes	yes	yes	yes	no	no	no	no	no	no	no	no	NA	NA	NA	NA	NA	NA	NA	NA	NA	NA	NA	NA	NA	NA	NA	NA	NA	NA	NA	NA	NA	NA	NA
2017	68	female	1	0	4	5	no	100	38.2	120	70	yes	yes	no	no	no	no	no	no	no	yes	no	no	no	NA	NA	NA	NA	NA	NA	NA	NA	NA	NA	NA	NA	NA	NA	NA	NA	NA	NA	NA	NA	NA	NA
2017	29	female	1	0	3	5	no	80	39	110	60	yes	yes	yes	no	no	no	no	no	no	no	no	no	no	NA	NA	NA	NA	NA	NA	NA	NA	NA	NA	NA	NA	NA	NA	NA	NA	NA	NA	NA	NA	NA	NA
2017	21	female	1	0	2	6	no	120	40.6	110	60	yes	yes	no	no	no	no	yes	no	no	no	no	no	no	NA	NA	NA	NA	NA	NA	NA	NA	NA	NA	NA	NA	NA	NA	NA	NA	NA	NA	NA	NA	NA	NA
2017	28	female	1	0	2	6	no	80	38.3	130	80	yes	yes	no	no	no	no	yes	no	no	no	no	no	no	NA	NA	NA	NA	NA	NA	NA	NA	NA	NA	NA	NA	NA	NA	NA	NA	NA	NA	NA	NA	NA	NA
2017	54	female	1	0	3	6	no	70	37	100	60	yes	no	no	no	no	no	no	no	no	no	no	no	no	1	NA	0	7.1	84.4	7.2	4.06	125	0.36	199	NA	NA	NA	NA	NA	NA	NA	NA	NA	NA	NA	NA
2017	27	female	1	0	4	3	no	100	39.3	100	60	yes	yes	no	no	no	no	no	no	no	no	no	no	no	NA	NA	NA	NA	NA	NA	NA	NA	NA	NA	NA	NA	NA	NA	NA	NA	NA	NA	NA	NA	NA	NA
2017	43	male	1	0	6	4	no	100	38.2	120	80	yes	yes	yes	no	no	no	no	no	no	no	no	no	NA	NA	NA	NA	NA	NA	NA	NA	NA	NA	NA	NA	NA	NA	NA	NA	NA	NA	NA	NA	NA	NA	NA
2017	52	male	1	0	2	7	no	90	39.1	120	80	yes	yes	yes	no	no	no	no	no	no	no	no	no	NA	NA	NA	NA	NA	NA	NA	NA	NA	NA	NA	NA	NA	NA	NA	NA	NA	NA	NA	NA	NA	NA	NA
2017	35	male	1	0	4	9	no	96	38.8	110	60	yes	yes	no	no	no	no	no	no	no	no	no	no	NA	NA	NA	NA	NA	NA	NA	NA	NA	NA	NA	NA	NA	NA	NA	NA	NA	NA	NA	NA	NA	NA	NA
2017	56	male	2	0	5	4	no	94	37.2	115	80	yes	yes	no	yes	no	no	no	no	no	no	no	no	NA	NA	NA	NA	NA	NA	NA	NA	NA	NA	NA	NA	NA	NA	NA	NA	NA	NA	NA	NA	NA	NA	NA
2017	27	male	1	0	2	7	no	100	38	120	80	yes	yes	no	no	no	no	no	no	no	no	no	no	NA	NA	NA	NA	NA	NA	NA	NA	NA	NA	NA	NA	NA	NA	NA	NA	NA	NA	NA	NA	NA	NA	NA
2017	15	male	1	0	4	5	no	80	39	110	70	yes	yes	yes	no	no	no	no	no	no	no	no	no	NA	1	NA	0	7.2	73.13	13.55	5.15	143	0.446	216	NA	NA	NA	NA	NA	4.68	5.37	80.5	NA	17.3	6.5	13.5
2017	64	male	1	0	2	6	no	105	38.5	130	90	yes	yes	yes	no	no	no	no	no	no	no	no	yes	NA	NA	NA	NA	NA	NA	NA	NA	NA	NA	NA	NA	NA	NA	NA	NA	NA	NA	NA	NA	NA	NA	NA
2017	34	female	1	0	4	1	no	72	36.7	110	70	yes	yes	yes	no	no	no	no	no	no	no	no	no	no	1	NA	0	4.21	83.6	8.8	4.1	124	0.364	142	NA	NA	NA	NA	NA	NA	NA	NA	NA	NA	NA	NA
2017	20	male	1	0	2	7	no	100	37.6	110	70	yes	yes	yes	no	no	no	no	no	no	no	no	no	NA	NA	NA	NA	NA	NA	NA	NA	NA	NA	NA	NA	NA	NA	NA	NA	NA	NA	NA	NA	NA	NA	NA
2017	30	male	1	0	5	7	no	92	38.7	100	70	yes	no	yes	yes	no	no	no	no	no	no	no	no	NA	1	NA	0	6.83	77.46	12.85	4.79	156.1	0.452	193.9	NA	NA	NA	NA	NA	NA	NA	NA	NA	NA	NA	NA
2017	31	male	1	0	3	3	no	70	37	120	80	yes	yes	yes	no	no	no	no	no	no	no	no	no	NA	NA	NA	NA	NA	NA	NA	NA	NA	NA	NA	NA	NA	NA	NA	NA	NA	NA	NA	NA	NA	NA	NA
2017	46	male	1	0	3	8	no	93	38	100	60	no	no	yes	yes	yes	no	no	no	no	no	no	no	NA	NA	NA	NA	NA	NA	NA	NA	NA	NA	NA	NA	NA	NA	NA	NA	NA	NA	NA	NA	NA	NA	NA
2017	91	male	1	0	2	8	no	92	37.4	140	60	yes	yes	yes	no	no	no	no	no	no	yes	no	no	NA	NA	NA	NA	NA	NA	NA	NA	NA	NA	NA	NA	NA	NA	NA	NA	NA	NA	NA	NA	NA	NA	NA
2017	19	male	1	0	5	3	no	90	38.6	110	70	yes	yes	yes	no	no	no	yes	no	no	no	no	no	NA	NA	NA	NA	NA	NA	NA	NA	NA	NA	NA	NA	NA	NA	NA	NA	NA	NA	NA	NA	NA	NA	NA
2017	28	female	1	0	2	4	no	80	38	95	60	yes	yes	no	yes	no	no	no	no	no	no	no	no	no	NA	NA	NA	NA	NA	NA	NA	NA	NA	NA	NA	NA	NA	NA	NA	NA	NA	NA	NA	NA	NA	NA
2017	33	male	1	0	3	4	no	93	38.5	125	80	yes	yes	yes	no	no	no	no	no	no	no	no	no	NA	NA	NA	NA	NA	NA	NA	NA	NA	NA	NA	NA	NA	NA	NA	NA	NA	NA	NA	NA	NA	NA	NA
2017	47	male	1	0	4	5	no	90	39	135	80	yes	no	no	no	no	no	no	no	no	no	no	no	NA	NA	NA	NA	NA	NA	NA	NA	NA	NA	NA	NA	NA	NA	NA	NA	NA	NA	NA	NA	NA	NA	NA
2017	15	male	1	0	2	7	no	90	38	120	70	yes	yes	no	no	no	no	no	no	no	no	no	no	NA	NA	NA	NA	NA	NA	NA	NA	NA	NA	NA	NA	NA	NA	NA	NA	NA	NA	NA	NA	NA	NA	NA
2017	68	female	1	0	3	4	no	80	37.5	110	70	yes	yes	no	yes	no	no	yes	no	no	no	no	no	no	NA	NA	NA	NA	NA	NA	NA	NA	NA	NA	NA	NA	NA	NA	NA	NA	NA	NA	NA	NA	NA	NA
2017	27	female	1	0	3	6	no	100	38.4	100	65	yes	yes	no	no	no	no	no	no	no	no	no	no	no	NA	NA	NA	NA	NA	NA	NA	NA	NA	NA	NA	NA	NA	NA	NA	NA	NA	NA	NA	NA	NA	NA
2017	30	female	1	0	2	8	no	110	38.8	120	80	yes	yes	yes	no	no	no	no	no	no	no	no	no	yes	NA	NA	NA	NA	NA	NA	NA	NA	NA	NA	NA	NA	NA	NA	NA	NA	NA	NA	NA	NA	NA	NA
2017	32	female	1	0	5	4	no	85	38.1	110	70	yes	yes	yes	no	no	no	no	no	no	no	no	no	no	NA	NA	NA	NA	NA	NA	NA	NA	NA	NA	NA	NA	NA	NA	NA	NA	NA	NA	NA	NA	NA	NA
2017	26	female	1	0	3	5	no	90	38.7	110	70	yes	yes	no	yes	no	no	no	no	no	no	no	no	yes	NA	NA	NA	NA	NA	NA	NA	NA	NA	NA	NA	NA	NA	NA	NA	NA	NA	NA	NA	NA	NA	NA
2017	38	female	1	0	6	8	no	86	38	100	60	yes	yes	no	yes	no	no	no	no	no	no	no	no	no	1	NA	0	6.1	78.9	11.1	4	127	0.36	160	18	66	1.3	2.7	36.7	6	3.4	79	41	21	13	14
2017	36	female	1	0	5	3	no	95	38.6	120	70	yes	yes	no	yes	no	no	yes	no	no	no	no	yes	no	1	NA	0	NA	NA	NA	NA	NA	NA	NA	NA	NA	NA	NA	NA	NA	NA	NA	NA	NA	NA	NA
2017	54	female	1	0	3	3	no	80	36.8	130	85	yes	yes	yes	no	no	no	no	no	no	no	no	no	no	NA	NA	NA	NA	NA	NA	NA	NA	NA	NA	NA	NA	NA	NA	NA	NA	NA	NA	NA	NA	NA	NA
2017	60	female	2	0	6	4	no	68	38.2	120	70	yes	yes	yes	yes	no	no	no	no	no	no	no	no	no	NA	NA	NA	NA	NA	NA	NA	NA	NA	NA	NA	NA	NA	NA	NA	NA	NA	NA	NA	NA	NA	NA
2017	68	female	2	0	7	5	no	82	36.4	130	80	yes	yes	no	yes	no	no	no	no	no	no	no	no	no	NA	NA	NA	NA	NA	NA	NA	NA	NA	NA	NA	NA	NA	NA	NA	NA	NA	NA	NA	NA	NA	NA
2017	69	female	2	0	3	9	no	84	39	120	75	yes	yes	no	yes	no	no	yes	no	no	yes	no	no	no	NA	NA	NA	NA	NA	NA	NA	NA	NA	NA	NA	NA	NA	NA	NA	NA	NA	NA	NA	NA	NA	NA
2017	20	female	2	0	6	5	no	96	37	110	82	yes	yes	yes	yes	no	no	no	no	no	no	no	no	no	NA	NA	NA	NA	NA	NA	NA	NA	NA	NA	NA	NA	NA	NA	NA	NA	NA	NA	NA	NA	NA	NA
2017	63	female	1	0	2	7	no	88	37.5	110	70	yes	yes	yes	no	no	no	no	no	no	no	no	no	no	NA	NA	NA	NA	NA	NA	NA	NA	NA	NA	NA	NA	NA	NA	NA	NA	NA	NA	NA	NA	NA	NA
2017	45	female	2	0	3	4	no	80	37	90	60	yes	yes	yes	no	no	no	yes	no	no	no	no	no	no	NA	NA	NA	NA	NA	NA	NA	NA	NA	NA	NA	NA	NA	NA	NA	NA	NA	NA	NA	NA	NA	NA
2017	31	female	1	0	3	6	no	90	38.6	120	80	yes	yes	yes	yes	no	no	no	no	no	no	no	no	no	NA	NA	NA	NA	NA	NA	NA	NA	NA	NA	NA	NA	NA	NA	NA	NA	NA	NA	NA	NA	NA	NA
2017	26	female	1	0	5	4	no	84	38.5	110	70	yes	yes	yes	no	no	no	yes	no	no	no	no	no	no	NA	NA	NA	NA	NA	NA	NA	NA	NA	NA	NA	NA	NA	NA	NA	NA	NA	NA	NA	NA	NA	NA
2017	67	male	1	0	3	6	no	90	38	110	80	yes	yes	yes	no	no	no	yes	no	no	no	no	no	NA	NA	NA	NA	NA	NA	NA	NA	NA	NA	NA	NA	NA	NA	NA	NA	NA	NA	NA	NA	NA	NA	NA
2017	26	female	1	0	1	11	no	90	39.2	100	60	yes	yes	yes	no	no	no	no	no	no	no	no	no	no	NA	NA	NA	NA	NA	NA	NA	NA	NA	NA	NA	NA	NA	NA	NA	NA	NA	NA	NA	NA	NA	NA
2017	32	male	1	0	5	3	no	80	36.7	120	80	yes	yes	yes	no	no	no	no	no	no	no	no	no	NA	NA	NA	NA	NA	NA	NA	NA	NA	NA	NA	NA	NA	NA	NA	NA	NA	NA	NA	NA	NA	NA	NA
2017	21	male	1	0	7	4	no	80	36.7	130	80	yes	yes	yes	no	no	no	no	no	no	no	no	no	NA	NA	NA	NA	NA	NA	NA	NA	NA	NA	NA	NA	NA	NA	NA	NA	NA	NA	NA	NA	NA	NA	NA
2017	55	male	1	0	2	9	no	95	39.5	110	70	yes	yes	no	no	no	no	yes	no	no	no	no	no	NA	NA	NA	NA	NA	NA	NA	NA	NA	NA	NA	NA	NA	NA	NA	NA	NA	NA	NA	NA	NA	NA	NA
2017	29	male	2	0	3	5	no	74	38	125	70	yes	yes	no	yes	no	no	no	no	no	no	no	no	NA	NA	NA	NA	NA	NA	NA	NA	NA	NA	NA	NA	NA	NA	NA	NA	NA	NA	NA	NA	NA	NA	NA
2017	36	male	1	0	5	5	no	80	37.8	125	80	yes	yes	no	no	no	no	no	no	no	no	yes	no	NA	NA	NA	NA	NA	NA	NA	NA	NA	NA	NA	NA	NA	NA	NA	NA	NA	NA	NA	NA	NA	NA	NA
2017	46	male	1	0	7	3	no	100	39.3	95	60	yes	yes	yes	no	no	no	no	no	no	no	no	no	NA	NA	NA	NA	NA	NA	NA	NA	NA	NA	NA	NA	NA	NA	NA	NA	NA	NA	NA	NA	NA	NA	NA
2017	53	male	1	0	2	9	no	80	38.1	100	60	yes	yes	no	no	no	no	no	no	no	no	no	no	NA	NA	NA	NA	NA	NA	NA	NA	NA	NA	NA	NA	NA	NA	NA	NA	NA	NA	NA	NA	NA	NA	NA
2017	40	male	1	0	4	6	no	92	38.5	110	70	yes	no	no	yes	yes	no	no	no	no	no	no	yes	NA	NA	NA	NA	NA	NA	NA	NA	NA	NA	NA	NA	NA	NA	NA	NA	NA	NA	NA	NA	NA	NA	NA
2017	18	male	1	0	2	7	no	100	40	110	70	yes	yes	yes	no	no	no	no	no	no	no	no	no	NA	NA	NA	NA	NA	NA	NA	NA	NA	NA	NA	NA	NA	NA	NA	NA	NA	NA	NA	NA	NA	NA	NA
2017	59	male	1	0	5	6	no	102	38.5	120	80	yes	yes	yes	yes	no	no	no	no	no	no	no	no	NA	NA	NA	NA	NA	NA	NA	NA	NA	NA	NA	NA	NA	NA	NA	NA	NA	NA	NA	NA	NA	NA	NA
2017	38	male	1	0	2	10	no	130	39.1	120	70	yes	yes	yes	no	no	no	no	no	no	no	no	no	NA	NA	NA	NA	NA	NA	NA	NA	NA	NA	NA	NA	NA	NA	NA	NA	NA	NA	NA	NA	NA	NA	NA
2017	22	male	1	0	6	8	no	85	39.2	120	75	yes	yes	no	no	no	no	no	no	no	no	no	no	NA	NA	NA	NA	NA	NA	NA	NA	NA	NA	NA	NA	NA	NA	NA	NA	NA	NA	NA	NA	NA	NA	NA
2017	31	male	1	0	2	3	no	95	38.5	130	70	yes	yes	no	no	no	no	no	no	no	no	no	no	NA	NA	NA	NA	NA	NA	NA	NA	NA	NA	NA	NA	NA	NA	NA	NA	7.05	3.49	95.7	33.62	187.5	72.9	NA
2017	24	male	1	0	3	7	no	100	38	100	70	yes	yes	yes	no	no	no	no	no	no	no	no	no	NA	NA	NA	NA	NA	NA	NA	NA	NA	NA	NA	NA	NA	NA	NA	NA	NA	NA	NA	NA	NA	NA	NA
2017	44	female	2	0	5	13	no	90	36.3	120	70	yes	yes	yes	yes	no	no	no	no	no	no	no	no	no	NA	NA	NA	NA	NA	NA	NA	NA	NA	NA	NA	NA	NA	NA	NA	NA	NA	NA	NA	NA	NA	NA
2017	53	female	1	0	3	2	no	89	37.5	100	70	no	yes	yes	no	no	no	no	no	no	yes	no	no	no	NA	NA	NA	NA	NA	NA	NA	NA	NA	NA	NA	NA	NA	NA	NA	NA	NA	NA	NA	NA	NA	NA
2017	50	female	2	0	5	5	no	78	37.7	95	60	yes	yes	yes	yes	no	no	no	no	no	no	no	no	no	NA	NA	NA	NA	NA	NA	NA	NA	NA	NA	NA	NA	NA	NA	NA	NA	NA	NA	NA	NA	NA	NA
2017	41	male	1	0	5	6	no	82	38	110	70	yes	yes	no	no	no	no	no	yes	no	no	no	no	NA	1	NA	0	5.2	70.3	16.6	4.76	149	0.409	129	NA	NA	NA	NA	NA	NA	NA	NA	NA	NA	NA	NA
2017	34	female	3	0	5	3	no	88	38.3	100	60	yes	yes	yes	yes	no	no	yes	no	no	no	no	no	no	NA	NA	NA	NA	NA	NA	NA	NA	NA	NA	NA	NA	NA	NA	NA	NA	NA	NA	NA	NA	NA	NA
2017	35	male	1	0	2	7	no	90	39.2	110	70	yes	yes	no	no	no	no	no	no	no	no	no	no	NA	NA	NA	NA	NA	NA	NA	NA	NA	NA	NA	NA	NA	NA	NA	NA	NA	NA	NA	NA	NA	NA	NA
2017	29	male	1	0	6	2	no	95	38.5	120	80	yes	yes	no	yes	no	no	no	no	no	no	no	no	NA	NA	NA	NA	NA	NA	NA	NA	NA	NA	NA	NA	NA	NA	NA	NA	NA	NA	NA	NA	NA	NA	NA
2017	30	male	1	0	2	7	no	100	40	100	60	yes	yes	yes	no	no	no	no	no	no	no	no	no	NA	NA	NA	NA	NA	NA	NA	NA	NA	NA	NA	NA	NA	NA	NA	NA	NA	NA	NA	NA	NA	NA	NA
2017	31	male	2	0	2	5	no	79	38.8	120	80	yes	yes	no	no	no	no	yes	yes	no	no	no	no	NA	NA	NA	NA	NA	NA	NA	NA	NA	NA	NA	NA	NA	NA	NA	NA	NA	NA	NA	NA	NA	NA	NA
2017	27	female	1	0	4	5	no	100	38.6	105	60	yes	yes	yes	no	no	no	no	no	no	no	no	no	no	NA	NA	NA	NA	NA	NA	NA	NA	NA	NA	NA	NA	NA	NA	NA	NA	NA	NA	NA	NA	NA	NA
2017	44	female	2	0	3	5	no	106	37	120	80	yes	yes	yes	yes	no	no	no	no	no	no	no	no	no	NA	NA	NA	NA	NA	NA	NA	NA	NA	NA	NA	NA	NA	NA	NA	NA	NA	NA	NA	NA	NA	NA
2017	36	female	1	0	2	7	no	126	40	90	60	yes	yes	yes	no	no	no	no	no	no	no	no	no	no	NA	NA	NA	NA	NA	NA	NA	NA	NA	NA	NA	NA	NA	NA	NA	NA	NA	NA	NA	NA	NA	NA
2017	28	female	1	0	6	3	no	110	39.5	110	70	yes	yes	yes	no	no	no	no	no	no	no	no	no	no	NA	NA	NA	NA	NA	NA	NA	NA	NA	NA	NA	NA	NA	NA	NA	NA	NA	NA	NA	NA	NA	NA
2017	39	female	1	0	5	6	no	90	37.2	120	70	yes	yes	yes	no	no	no	yes	no	no	no	no	no	no	NA	NA	NA	NA	NA	NA	NA	NA	NA	NA	NA	NA	NA	NA	NA	NA	NA	NA	NA	NA	NA	NA
2017	21	female	1	0	1	5	no	85	39.6	100	60	yes	yes	yes	no	no	no	no	no	no	no	no	no	yes	NA	NA	NA	9.55	87.9	6.9	3.32	107	0.313	227	NA	NA	NA	NA	NA	NA	NA	NA	NA	NA	NA	NA
2017	56	female	1	0	3	5	no	90	36	100	60	yes	no	yes	no	no	no	no	no	no	no	no	no	no	NA	NA	NA	NA	NA	NA	NA	NA	NA	NA	NA	NA	NA	NA	NA	NA	NA	NA	NA	NA	NA	NA
2017	31	male	2	0	4	6	no	80	36.8	100	60	yes	no	no	yes	no	no	no	no	no	no	no	no	NA	NA	NA	NA	NA	NA	NA	NA	NA	NA	NA	NA	NA	NA	NA	NA	NA	NA	NA	NA	NA	NA	NA
2017	28	male	1	0	1	7	no	95	39.2	130	80	yes	yes	no	no	no	no	no	no	no	no	no	no	NA	1	NA	0	4.91	76.4	10.2	4.41	139	0.38	117	NA	NA	NA	NA	NA	5.72	4.2	129	41.4	51.7	59.4	NA
2017	34	male	2	0	3	7	no	78	39	110	80	yes	yes	no	no	no	no	yes	yes	no	no	no	no	NA	NA	NA	NA	NA	NA	NA	NA	NA	NA	NA	NA	NA	NA	NA	NA	NA	NA	NA	NA	NA	NA	NA
2017	36	male	1	0	7	3	no	86	37	110	70	yes	yes	yes	yes	no	no	no	no	no	no	no	no	NA	NA	NA	NA	NA	NA	NA	NA	NA	NA	NA	NA	NA	NA	NA	NA	NA	NA	NA	NA	NA	NA	NA
2017	48	male	1	0	3	9	no	80	38.8	125	80	yes	yes	yes	no	no	no	no	no	no	no	no	no	NA	NA	NA	NA	NA	NA	NA	NA	NA	NA	NA	NA	NA	NA	NA	NA	NA	NA	NA	NA	NA	NA	NA
2017	34	male	1	0	5	7	no	90	38	110	70	yes	yes	yes	no	no	no	no	no	no	no	no	no	NA	NA	NA	NA	NA	NA	NA	NA	NA	NA	NA	NA	NA	NA	NA	NA	NA	NA	NA	NA	NA	NA	NA
2017	56	male	2	0	6	4	no	80	37.1	120	80	yes	yes	no	yes	no	no	no	no	no	no	no	no	NA	NA	NA	NA	NA	NA	NA	NA	NA	NA	NA	NA	NA	NA	NA	NA	NA	NA	NA	NA	NA	NA	NA
2017	31	female	1	0	6	3	no	67	36.5	85	50	yes	yes	yes	no	no	no	no	no	no	no	no	no	no	NA	NA	NA	NA	NA	NA	NA	NA	NA	NA	NA	NA	NA	NA	NA	NA	NA	NA	NA	NA	NA	NA
2017	20	female	1	0	2	9	no	110	39.2	90	60	yes	yes	no	no	no	no	no	no	no	no	no	no	no	NA	NA	NA	NA	NA	NA	NA	NA	NA	NA	NA	NA	NA	NA	NA	NA	NA	NA	NA	NA	NA	NA
2017	22	female	2	0	5	3	no	88	38	100	70	yes	yes	yes	yes	no	no	no	no	no	no	no	no	no	NA	NA	NA	NA	NA	NA	NA	NA	NA	NA	NA	NA	NA	NA	NA	NA	NA	NA	NA	NA	NA	NA
2017	44	male	1	0	3	5	no	90	36.9	110	60	yes	yes	no	no	no	no	no	no	no	no	no	no	NA	NA	NA	NA	NA	NA	NA	NA	NA	NA	NA	NA	NA	NA	NA	NA	NA	NA	NA	NA	NA	NA	NA
2017	52	male	2	0	4	7	no	90	38.3	100	70	yes	yes	no	yes	no	no	no	no	no	no	no	no	NA	NA	NA	NA	NA	NA	NA	NA	NA	NA	NA	NA	NA	NA	NA	NA	NA	NA	NA	NA	NA	NA	NA
2017	24	female	1	0	2	5	no	90	38.2	130	70	yes	yes	yes	yes	no	no	no	no	no	no	no	no	yes	NA	NA	NA	NA	NA	NA	NA	NA	NA	NA	NA	NA	NA	NA	NA	NA	NA	NA	NA	NA	NA	NA
2017	31	female	2	0	6	3	no	98	38	110	80	yes	yes	yes	yes	no	no	no	no	no	no	no	no	no	NA	NA	NA	NA	NA	NA	NA	NA	NA	NA	NA	NA	NA	NA	NA	NA	NA	NA	NA	NA	NA	NA
2017	33	female	1	0	3	5	no	106	38.4	110	60	yes	yes	no	no	no	no	no	no	no	no	no	no	yes	NA	NA	NA	NA	NA	NA	NA	NA	NA	NA	NA	NA	NA	NA	NA	NA	NA	NA	NA	NA	NA	NA
2017	24	female	1	0	2	8	no	120	39.7	110	65	yes	yes	yes	no	no	no	yes	no	no	no	no	no	yes	NA	NA	NA	NA	NA	NA	NA	NA	NA	NA	NA	NA	NA	NA	NA	NA	NA	NA	NA	NA	NA	NA
2017	23	female	1	0	2	10	no	87	37.5	90	60	yes	yes	yes	no	no	no	yes	no	no	no	no	no	no	NA	NA	NA	NA	NA	NA	NA	NA	NA	NA	NA	NA	NA	NA	NA	NA	NA	NA	NA	NA	NA	NA
2017	36	female	1	0	2	15	no	90	37.8	120	80	yes	yes	yes	no	no	no	no	no	no	no	no	no	no	NA	NA	NA	NA	NA	NA	NA	NA	NA	NA	NA	NA	NA	NA	NA	NA	NA	NA	NA	NA	NA	NA
2017	19	female	1	0	2	6	no	92	38	100	60	no	yes	yes	no	no	no	no	no	no	no	no	no	no	NA	NA	NA	NA	NA	NA	NA	NA	NA	NA	NA	NA	NA	NA	NA	NA	NA	NA	NA	NA	NA	NA
2017	20	male	1	0	2	7	no	88	38.5	110	70	no	no	no	no	no	no	no	no	no	no	no	no	NA	NA	NA	NA	NA	NA	NA	NA	NA	NA	NA	NA	NA	NA	NA	NA	NA	NA	NA	NA	NA	NA	NA
2017	29	male	1	0	6	4	no	90	37.1	110	60	yes	yes	yes	yes	no	no	no	no	no	no	no	no	NA	NA	NA	NA	NA	NA	NA	NA	NA	NA	NA	NA	NA	NA	NA	NA	NA	NA	NA	NA	NA	NA	NA
2017	34	male	1	0	2	6	no	88	38.9	110	70	yes	yes	yes	no	no	no	no	no	no	no	no	no	NA	NA	NA	NA	NA	NA	NA	NA	NA	NA	NA	NA	NA	NA	NA	NA	NA	NA	NA	NA	NA	NA	NA
2017	22	male	1	0	4	6	no	78	37.8	110	80	yes	yes	no	no	no	no	no	no	no	no	no	no	NA	NA	NA	NA	NA	NA	NA	NA	NA	NA	NA	NA	NA	NA	NA	NA	NA	NA	NA	NA	NA	NA	NA
2017	35	female	2	0	4	3	no	92	38.8	115	75	yes	yes	yes	yes	no	no	yes	no	no	no	no	no	no	NA	NA	NA	NA	NA	NA	NA	NA	NA	NA	NA	NA	NA	NA	NA	NA	NA	NA	NA	NA	NA	NA
2017	20	female	2	0	3	1	no	90	38.5	100	60	yes	yes	no	yes	no	no	yes	no	no	no	no	no	no	NA	NA	NA	NA	NA	NA	NA	NA	NA	NA	NA	NA	NA	NA	NA	NA	NA	NA	NA	NA	NA	NA
2017	74	female	1	0	3	6	no	68	36.5	150	80	yes	yes	yes	no	no	no	no	no	no	no	no	no	no	NA	NA	NA	NA	NA	NA	NA	NA	NA	NA	NA	NA	NA	NA	NA	NA	NA	NA	NA	NA	NA	NA
2017	25	female	1	0	1	3	no	97	39	100	60	yes	yes	yes	no	no	no	no	no	no	no	no	no	yes	1	NA	0	7.2	82.6	6.4	4.08	119	0.358	232	NA	NA	NA	NA	NA	NA	NA	NA	NA	NA	NA	NA
2017	38	male	2	0	4	5	no	92	38.5	100	70	yes	yes	yes	no	no	no	yes	no	no	no	no	no	NA	NA	NA	NA	NA	NA	NA	NA	NA	NA	NA	NA	NA	NA	NA	NA	NA	NA	NA	NA	NA	NA	NA
2017	22	male	2	0	6	2	no	87	37.2	120	70	yes	yes	no	yes	no	no	yes	no	no	no	no	no	NA	NA	NA	NA	NA	NA	NA	NA	NA	NA	NA	NA	NA	NA	NA	NA	NA	NA	NA	NA	NA	NA	NA
2017	15	male	1	0	4	3	no	90	38.1	120	80	yes	yes	yes	yes	no	no	no	no	no	no	no	no	NA	NA	NA	NA	NA	NA	NA	NA	NA	NA	NA	NA	NA	NA	NA	NA	NA	NA	NA	NA	NA	NA	NA
2017	35	male	1	0	6	3	no	80	37.8	120	70	yes	yes	yes	yes	no	no	no	no	no	no	no	no	NA	NA	NA	NA	NA	NA	NA	NA	NA	NA	NA	NA	NA	NA	NA	NA	NA	NA	NA	NA	NA	NA	NA
2017	34	male	2	0	4	3	no	84	38	90	60	yes	yes	yes	no	no	no	no	no	no	no	no	no	NA	NA	NA	NA	NA	NA	NA	NA	NA	NA	NA	NA	NA	NA	NA	NA	NA	NA	NA	NA	NA	NA	NA
2017	31	male	1	0	3	4	no	96	38.6	90	50	yes	yes	yes	yes	no	no	no	no	no	no	no	no	NA	NA	NA	NA	NA	NA	NA	NA	NA	NA	NA	NA	NA	NA	NA	NA	NA	NA	NA	NA	NA	NA	NA
2017	44	male	1	0	3	4	no	80	37.9	120	70	yes	yes	no	no	no	no	no	no	no	yes	no	no	NA	NA	NA	NA	NA	NA	NA	NA	NA	NA	NA	NA	NA	NA	NA	NA	NA	NA	NA	NA	NA	NA	NA
2017	21	male	1	0	2	5	no	90	38.5	100	60	yes	yes	yes	yes	no	no	no	no	no	no	no	no	NA	NA	NA	NA	NA	NA	NA	NA	NA	NA	NA	NA	NA	NA	NA	NA	NA	NA	NA	NA	NA	NA	NA
2017	14	female	1	0	5	4	no	98	39.4	110	60	yes	yes	yes	no	no	no	no	no	no	no	no	no	no	NA	NA	NA	NA	NA	NA	NA	NA	NA	NA	NA	NA	NA	NA	NA	NA	NA	NA	NA	NA	NA	NA
2017	16	male	1	0	3	6	no	90	36.2	110	70	yes	yes	no	no	no	no	no	no	no	no	no	no	NA	NA	NA	NA	NA	NA	NA	NA	NA	NA	NA	NA	NA	NA	NA	NA	NA	NA	NA	NA	NA	NA	NA
2017	41	male	1	0	4	12	no	80	38	130	70	yes	yes	yes	no	no	no	no	no	no	no	no	no	NA	NA	NA	NA	NA	NA	NA	NA	NA	NA	NA	NA	NA	NA	NA	NA	NA	NA	NA	NA	NA	NA	NA
2017	48	female	1	0	4	5	no	100	38.5	100	70	yes	yes	no	no	no	no	no	no	no	no	no	no	no	NA	NA	NA	NA	NA	NA	NA	NA	NA	NA	NA	NA	NA	NA	NA	NA	NA	NA	NA	NA	NA	NA
2017	39	female	1	0	5	5	no	86	37.8	100	60	yes	yes	no	yes	no	no	no	no	no	no	no	yes	no	NA	NA	NA	NA	NA	NA	NA	NA	NA	NA	NA	NA	NA	NA	NA	NA	NA	NA	NA	NA	NA	NA
2017	41	female	2	0	4	5	no	88	37	130	80	yes	yes	no	no	no	no	no	no	no	no	no	no	no	NA	NA	NA	NA	NA	NA	NA	NA	NA	NA	NA	NA	NA	NA	NA	NA	NA	NA	NA	NA	NA	NA
2017	24	female	1	0	2	5	no	80	38.5	95	60	yes	yes	yes	no	no	no	yes	no	no	no	no	no	no	NA	NA	NA	7.75	89.15	4.41	3.75	109	0.34	176	NA	NA	NA	NA	NA	NA	NA	NA	NA	NA	NA	NA
2017	23	female	1	0	6	2	no	78	36	100	60	no	yes	no	yes	no	no	yes	no	no	no	no	no	no	NA	NA	NA	NA	NA	NA	NA	NA	NA	NA	NA	NA	NA	NA	NA	NA	NA	NA	NA	NA	NA	NA
2017	23	female	1	0	2	7	no	87	39	110	60	yes	yes	yes	no	no	no	no	no	no	no	no	no	no	NA	NA	NA	NA	NA	NA	NA	NA	NA	NA	NA	NA	NA	NA	NA	NA	NA	NA	NA	NA	NA	NA
2017	25	female	1	0	3	6	no	85	38.2	100	60	yes	yes	yes	no	no	no	no	no	no	no	no	no	no	NA	NA	NA	NA	NA	NA	NA	NA	NA	NA	NA	NA	NA	NA	NA	NA	NA	NA	NA	NA	NA	NA
2017	54	female	1	0	2	11	no	100	38.8	160	90	yes	yes	yes	no	no	no	no	no	no	no	no	no	no	NA	NA	NA	NA	NA	NA	NA	NA	NA	NA	NA	NA	NA	NA	NA	NA	NA	NA	NA	NA	NA	NA
2017	30	female	1	0	2	6	no	112	38.4	100	60	yes	yes	no	no	no	no	no	no	no	no	no	no	yes	NA	NA	NA	NA	NA	NA	NA	NA	NA	NA	NA	NA	NA	NA	NA	NA	NA	NA	NA	NA	NA	NA
2017	28	female	1	0	2	5	no	100	39.2	95	55	yes	yes	no	yes	yes	no	no	no	no	no	no	no	no	NA	NA	NA	NA	NA	NA	NA	NA	NA	NA	NA	NA	NA	NA	NA	NA	NA	NA	NA	NA	NA	NA
2017	58	female	1	0	2	10	no	82	39.8	115	60	yes	yes	yes	no	no	no	no	no	no	yes	no	no	no	NA	NA	NA	NA	NA	NA	NA	NA	NA	NA	NA	NA	NA	NA	NA	NA	NA	NA	NA	NA	NA	NA
2017	24	female	1	0	3	6	no	90	38.5	100	60	yes	yes	no	no	no	no	no	no	no	no	no	yes	yes	1	NA	0	4.31	81.98	8.4	4.18	116	0.362	123	NA	NA	NA	NA	NA	6.32	5.83	80	NA	24.7	17	13.9
2017	52	female	1	0	6	9	no	82	37.5	110	60	yes	yes	yes	no	no	no	no	no	no	no	no	no	no	NA	NA	NA	NA	NA	NA	NA	NA	NA	NA	NA	NA	NA	NA	NA	NA	NA	NA	NA	NA	NA	NA
2017	31	female	1	0	6	5	no	84	38.7	109	60	yes	yes	yes	yes	yes	no	no	no	no	no	no	no	no	NA	NA	NA	NA	NA	NA	NA	NA	NA	NA	NA	NA	NA	NA	NA	NA	NA	NA	NA	NA	NA	NA
2017	49	female	1	0	4	4	no	80	36.4	120	80	yes	yes	yes	no	no	no	yes	no	no	no	no	yes	no	NA	NA	NA	NA	NA	NA	NA	NA	NA	NA	NA	NA	NA	NA	NA	NA	NA	NA	NA	NA	NA	NA
2017	39	female	1	0	2	8	no	80	38.8	125	70	yes	yes	yes	no	no	no	no	no	no	no	no	no	no	NA	NA	NA	NA	NA	NA	NA	NA	NA	NA	NA	NA	NA	NA	NA	NA	NA	NA	NA	NA	NA	NA
2017	77	female	1	0	6	3	no	84	37	125	80	yes	yes	no	no	no	no	no	no	no	no	no	no	no	NA	NA	NA	NA	NA	NA	NA	NA	NA	NA	NA	NA	NA	NA	NA	NA	NA	NA	NA	NA	NA	NA
2017	50	female	1	0	5	5	no	100	37.4	115	85	yes	yes	yes	no	no	no	no	no	no	no	no	no	no	NA	NA	NA	NA	NA	NA	NA	NA	NA	NA	NA	NA	NA	NA	NA	NA	NA	NA	NA	NA	NA	NA
2017	18	male	1	0	7	4	no	78	37	120	70	yes	yes	yes	no	no	no	no	no	no	no	no	no	NA	NA	NA	NA	NA	NA	NA	NA	NA	NA	NA	NA	NA	NA	NA	NA	NA	NA	NA	NA	NA	NA	NA
2017	21	male	1	0	5	5	no	86	38	130	80	yes	yes	yes	no	no	no	no	no	no	no	no	no	NA	NA	NA	NA	NA	NA	NA	NA	NA	NA	NA	NA	NA	NA	NA	NA	NA	NA	NA	NA	NA	NA	NA
2017	37	male	1	0	4	5	no	100	39.6	120	80	yes	yes	yes	no	no	no	no	no	no	no	no	no	NA	NA	NA	NA	NA	NA	NA	NA	NA	NA	NA	NA	NA	NA	NA	NA	NA	NA	NA	NA	NA	NA	NA
2017	53	male	1	0	5	7	no	63	37	90	60	yes	yes	yes	no	no	no	no	no	no	no	no	no	NA	NA	NA	NA	NA	NA	NA	NA	NA	NA	NA	NA	NA	NA	NA	NA	NA	NA	NA	NA	NA	NA	NA
2017	51	male	1	0	3	11	no	120	38.6	130	60	yes	yes	yes	no	no	no	yes	no	no	no	no	no	NA	NA	NA	NA	NA	NA	NA	NA	NA	NA	NA	NA	NA	NA	NA	NA	NA	NA	NA	NA	NA	NA	NA
2017	25	male	2	0	6	3	no	80	36.3	100	60	yes	no	no	yes	no	no	no	no	no	no	no	no	NA	NA	NA	NA	NA	NA	NA	NA	NA	NA	NA	NA	NA	NA	NA	NA	NA	NA	NA	NA	NA	NA	NA
2017	33	male	1	0	2	9	no	88	38.6	130	80	yes	yes	no	yes	no	no	no	no	no	no	no	no	NA	NA	NA	NA	NA	NA	NA	NA	NA	NA	NA	NA	NA	NA	NA	NA	NA	NA	NA	NA	NA	NA	NA
2017	27	male	1	0	1	9	no	86	38.5	110	70	yes	yes	yes	no	no	no	yes	no	no	no	no	no	NA	1	NA	0	5.425	81.01	9.082	5.161	160	0.49	197.2	NA	NA	NA	NA	NA	12.25	6.09	100.3	39.7	26.5	14.4	19.7
2017	32	male	1	0	5	4	no	75	36.5	120	80	yes	yes	no	yes	no	no	no	no	no	no	no	no	NA	NA	NA	NA	NA	NA	NA	NA	NA	NA	NA	NA	NA	NA	NA	NA	NA	NA	NA	NA	NA	NA	NA
2017	13	male	2	0	6	3	no	86	37	110	70	yes	yes	yes	yes	no	no	no	no	no	no	no	no	NA	NA	NA	NA	NA	NA	NA	NA	NA	NA	NA	NA	NA	NA	NA	NA	NA	NA	NA	NA	NA	NA	NA
2017	21	male	1	0	3	6	no	90	38.5	120	70	yes	yes	yes	no	no	no	no	no	no	no	no	no	NA	NA	NA	NA	NA	NA	NA	NA	NA	NA	NA	NA	NA	NA	NA	NA	NA	NA	NA	NA	NA	NA	NA
2017	28	female	1	0	2	6	no	84	39.2	100	50	yes	yes	yes	no	no	no	no	no	no	no	no	no	no	NA	NA	NA	7.79	78.8	10	4.22	118	0.352	263	NA	NA	NA	NA	NA	6	3.6	77	NA	24.5	21.2	22.3
2017	56	female	1	0	3	4	no	90	38.2	110	70	yes	yes	yes	no	no	no	no	no	no	no	no	no	no	NA	NA	NA	NA	NA	NA	NA	NA	NA	NA	NA	NA	NA	NA	NA	NA	NA	NA	NA	NA	NA	NA
2017	32	male	1	0	6	5	no	100	36.8	100	80	yes	yes	no	no	no	no	no	no	no	no	no	no	NA	NA	NA	NA	NA	NA	NA	NA	NA	NA	NA	NA	NA	NA	NA	NA	NA	NA	NA	NA	NA	NA	NA
2017	27	female	1	0	3	1	no	90	38.5	100	60	yes	yes	yes	no	no	no	no	no	no	no	no	no	no	NA	NA	NA	NA	NA	NA	NA	NA	NA	NA	NA	NA	NA	NA	NA	NA	NA	NA	NA	NA	NA	NA
2017	41	female	1	0	5	5	no	80	37	130	80	yes	yes	yes	no	no	no	no	no	no	no	no	no	no	NA	NA	NA	NA	NA	NA	NA	NA	NA	NA	NA	NA	NA	NA	NA	NA	NA	NA	NA	NA	NA	NA
2017	23	female	2	0	5	6	no	100	39.2	90	60	yes	yes	no	no	no	no	yes	yes	no	no	no	no	no	NA	NA	NA	NA	NA	NA	NA	NA	NA	NA	NA	NA	NA	NA	NA	NA	NA	NA	NA	NA	NA	NA
2017	68	female	1	0	3	3	no	75	38	140	80	yes	yes	yes	no	no	no	no	no	no	no	no	no	no	NA	NA	NA	NA	NA	NA	NA	NA	NA	NA	NA	NA	NA	NA	NA	NA	NA	NA	NA	NA	NA	NA
2017	44	female	1	0	5	5	no	85	37.5	110	70	yes	yes	yes	no	no	no	no	no	no	no	no	no	no	1	NA	0	NA	NA	NA	NA	NA	NA	NA	NA	NA	NA	NA	NA	NA	NA	NA	NA	NA	NA	NA
2017	20	female	1	0	2	9	no	80	38.7	90	60	yes	yes	no	yes	no	no	no	no	no	no	no	no	yes	NA	NA	NA	NA	NA	NA	NA	NA	NA	NA	NA	NA	NA	NA	NA	NA	NA	NA	NA	NA	NA	NA
2017	45	male	1	0	5	4	no	90	38.9	120	70	yes	yes	yes	no	no	no	no	no	no	no	no	no	NA	NA	NA	NA	NA	NA	NA	NA	NA	NA	NA	NA	NA	NA	NA	NA	NA	NA	NA	NA	NA	NA	NA
2017	41	male	1	0	4	7	no	62	38	100	60	yes	yes	no	no	no	no	no	no	no	no	no	no	NA	NA	NA	NA	NA	NA	NA	NA	NA	NA	NA	NA	NA	NA	NA	NA	NA	NA	NA	NA	NA	NA	NA
2017	35	male	2	0	6	3	no	87	40.2	100	70	yes	yes	yes	yes	yes	no	no	no	no	no	no	no	NA	NA	NA	NA	NA	NA	NA	NA	NA	NA	NA	NA	NA	NA	NA	NA	NA	NA	NA	NA	NA	NA	NA
2017	47	female	1	0	6	2	no	70	37	110	75	yes	yes	yes	yes	no	no	no	no	no	no	no	no	no	NA	NA	NA	NA	NA	NA	NA	NA	NA	NA	NA	NA	NA	NA	NA	NA	NA	NA	NA	NA	NA	NA
2017	43	male	1	0	4	6	no	72	36.2	120	80	yes	yes	yes	no	no	no	no	no	no	no	no	no	NA	NA	NA	NA	NA	NA	NA	NA	NA	NA	NA	NA	NA	NA	NA	NA	NA	NA	NA	NA	NA	NA	NA
2017	16	female	2	0	3	7	no	75	38.5	100	60	yes	yes	yes	yes	no	no	yes	no	no	no	no	no	no	NA	NA	NA	NA	NA	NA	NA	NA	NA	NA	NA	NA	NA	NA	NA	6.82	3.3	80	40.3	27.9	9.2	14
2017	73	male	2	0	3	3	no	76	38.3	130	80	yes	yes	no	no	no	no	no	no	no	no	no	no	NA	NA	NA	NA	NA	NA	NA	NA	NA	NA	NA	NA	NA	NA	NA	NA	NA	NA	NA	NA	NA	NA	NA
2017	30	male	1	0	1	7	no	88	38.5	110	70	yes	yes	no	no	no	no	no	no	no	no	no	no	NA	1	NA	0	7.266	66.57	21.04	4.753	146	0.44	172.3	NA	NA	NA	NA	NA	5.63	4.7	98	NA	23.5	23.9	24.1
2017	37	male	1	0	5	5	no	75	37.7	120	80	yes	yes	yes	no	no	no	no	no	no	no	no	no	NA	NA	NA	NA	NA	NA	NA	NA	NA	NA	NA	NA	NA	NA	NA	NA	NA	NA	NA	NA	NA	NA	NA
2017	21	female	2	0	5	3	no	80	37	100	60	yes	yes	yes	yes	no	no	no	no	no	no	no	no	no	NA	NA	NA	NA	NA	NA	NA	NA	NA	NA	NA	NA	NA	NA	NA	NA	NA	NA	NA	NA	NA	NA
2017	31	male	1	0	4	5	no	85	38	100	60	yes	yes	no	no	no	no	no	no	no	no	no	no	NA	NA	NA	NA	NA	NA	NA	NA	NA	NA	NA	NA	NA	NA	NA	NA	NA	NA	NA	NA	NA	NA	NA
2017	26	male	1	0	5	5	no	70	37.3	110	70	yes	yes	no	no	no	no	no	no	no	no	no	no	NA	NA	NA	NA	NA	NA	NA	NA	NA	NA	NA	NA	NA	NA	NA	NA	NA	NA	NA	NA	NA	NA	NA
2017	26	male	2	0	5	4	no	86	40	95	60	yes	yes	yes	yes	no	no	no	yes	no	no	no	no	NA	NA	NA	NA	NA	NA	NA	NA	NA	NA	NA	NA	NA	NA	NA	NA	NA	NA	NA	NA	NA	NA	NA
2017	41	male	1	0	2	9	no	105	38.9	110	70	yes	yes	yes	no	no	no	no	no	no	no	no	no	NA	NA	NA	NA	NA	NA	NA	NA	NA	NA	NA	NA	NA	NA	NA	NA	NA	NA	NA	NA	NA	NA	NA
2017	24	male	1	0	6	2	no	70	37.2	100	70	yes	no	no	no	no	no	no	no	no	no	no	no	NA	NA	NA	NA	NA	NA	NA	NA	NA	NA	NA	NA	NA	NA	NA	NA	NA	NA	NA	NA	NA	NA	NA
2017	74	male	1	0	2	2	no	100	38	120	70	yes	yes	yes	no	no	no	no	no	no	no	no	no	NA	NA	NA	NA	NA	NA	NA	NA	NA	NA	NA	NA	NA	NA	NA	NA	NA	NA	NA	NA	NA	NA	NA
2017	59	male	1	0	1	9	no	80	38.7	120	80	yes	yes	yes	no	no	no	no	no	no	no	no	no	NA	1	NA	0	6	85	5	4.9	151	0.46	156	NA	NA	NA	NA	NA	NA	NA	NA	NA	NA	NA	NA
2017	79	male	1	0	2	3	no	88	38.6	120	80	yes	yes	yes	no	no	no	yes	no	no	no	no	no	NA	NA	NA	NA	NA	NA	NA	NA	NA	NA	NA	NA	NA	NA	NA	NA	NA	NA	NA	NA	NA	NA	NA
2017	35	male	2	0	5	5	no	90	38	110	60	yes	yes	no	yes	no	no	no	no	no	no	no	no	NA	NA	NA	NA	NA	NA	NA	NA	NA	NA	NA	NA	NA	NA	NA	NA	NA	NA	NA	NA	NA	NA	NA
2017	52	male	1	0	2	7	no	84	37	100	70	yes	yes	yes	no	no	no	no	no	no	no	no	no	NA	NA	NA	NA	NA	NA	NA	NA	NA	NA	NA	NA	NA	NA	NA	NA	NA	NA	NA	NA	NA	NA	NA
2017	55	female	1	0	5	3	no	120	38.3	140	85	yes	yes	yes	no	no	no	no	no	no	no	no	no	no	NA	NA	NA	NA	NA	NA	NA	NA	NA	NA	NA	NA	NA	NA	NA	NA	NA	NA	NA	NA	NA	NA
2017	37	male	1	0	1	10	no	101	38.6	90	60	yes	yes	no	no	no	no	no	no	no	no	no	no	NA	1	NA	0	5.11	79.19	10.35	4.86	138.6	0.401	166.4	NA	NA	NA	NA	NA	NA	NA	NA	NA	26.7	14.6	18
2017	65	male	2	0	6	4	no	79	36.5	120	80	yes	yes	yes	yes	yes	no	no	no	no	no	no	no	NA	NA	NA	NA	NA	NA	NA	NA	NA	NA	NA	NA	NA	NA	NA	NA	NA	NA	NA	NA	NA	NA	NA
2017	14	male	1	0	4	2	no	100	39.6	120	70	yes	yes	no	yes	no	no	no	no	no	no	no	no	NA	NA	NA	NA	NA	NA	NA	NA	NA	NA	NA	NA	NA	NA	NA	NA	NA	NA	NA	NA	NA	NA	NA
2017	79	male	1	0	1	8	no	84	37.1	110	60	yes	yes	yes	yes	no	no	no	no	no	no	no	no	NA	1	NA	0	8.032	80.54	10.26	4.701	151	0.45	110.4	NA	NA	NA	NA	NA	NA	NA	NA	NA	NA	NA	NA
2017	32	male	1	0	7	8	no	95	39.5	110	80	yes	yes	yes	no	no	no	yes	no	no	no	no	no	NA	NA	NA	NA	NA	NA	NA	NA	NA	NA	NA	NA	NA	NA	NA	NA	NA	NA	NA	NA	NA	NA	NA
2017	35	male	1	0	5	4	no	84	37	120	85	yes	yes	no	no	no	no	no	no	no	no	no	no	NA	NA	NA	NA	NA	NA	NA	NA	NA	NA	NA	NA	NA	NA	NA	NA	NA	NA	NA	NA	NA	NA	NA
2017	24	male	2	0	3	6	no	82	38.4	110	70	yes	yes	no	yes	no	no	no	yes	no	no	no	no	NA	1	NA	0	4.91	72.2	13.6	5.42	145	0.42	188	NA	NA	NA	NA	NA	6.33	5.5	136	NA	28.4	26.5	22.3
2017	23	female	3	0	7	12	no	90	38.5	90	60	yes	yes	no	no	no	no	no	no	no	no	no	no	no	NA	NA	NA	NA	NA	NA	NA	NA	NA	NA	NA	NA	NA	NA	NA	NA	NA	NA	NA	NA	NA	NA
2017	19	female	1	0	3	5	no	70	39	100	80	yes	yes	no	yes	no	no	yes	no	no	no	no	no	no	NA	NA	NA	NA	NA	NA	NA	NA	NA	NA	NA	NA	NA	NA	NA	NA	NA	NA	NA	NA	NA	NA
2017	26	male	1	0	2	8	no	78	37.7	110	60	yes	yes	yes	no	no	no	no	no	no	no	no	no	NA	NA	NA	NA	NA	NA	NA	NA	NA	NA	NA	NA	NA	NA	NA	NA	NA	NA	NA	NA	NA	NA	NA
2017	59	male	2	0	5	4	no	82	36.6	120	70	no	yes	yes	no	no	no	no	no	no	no	no	no	NA	NA	NA	NA	NA	NA	NA	NA	NA	NA	NA	NA	NA	NA	NA	NA	NA	NA	NA	NA	NA	NA	NA
2017	25	female	1	0	2	6	no	120	38.8	110	80	yes	yes	yes	no	no	no	no	no	no	no	no	no	no	NA	NA	NA	NA	NA	NA	NA	NA	NA	NA	NA	NA	NA	NA	NA	NA	NA	NA	NA	NA	NA	NA
2017	15	male	1	0	3	9	no	120	39.6	90	60	yes	yes	yes	no	no	no	no	no	no	no	no	no	NA	NA	NA	NA	NA	NA	NA	NA	NA	NA	NA	NA	NA	NA	NA	NA	NA	NA	NA	NA	NA	NA	NA
2017	18	female	1	0	3	3	no	90	38	110	70	yes	yes	yes	no	no	no	no	no	no	no	no	no	no	NA	NA	NA	NA	NA	NA	NA	NA	NA	NA	NA	NA	NA	NA	NA	NA	NA	NA	NA	NA	NA	NA
2017	50	male	1	0	2	5	no	90	37	120	70	yes	yes	no	no	no	no	no	yes	no	no	no	no	NA	1	NA	0	4.7	69.2	10	4.2	141	0.43	84	17.3	70	0.82	2.84	35.3	7.79	4.3	82	41.3	430	114	661
2017	29	male	2	0	5	2	no	68	36.5	100	70	yes	yes	yes	yes	no	no	no	no	no	no	no	no	NA	NA	NA	NA	NA	NA	NA	NA	NA	NA	NA	NA	NA	NA	NA	NA	NA	NA	NA	NA	NA	NA	NA
2017	26	male	2	0	6	3	no	110	37.3	120	90	yes	yes	no	yes	yes	no	no	no	no	no	no	no	NA	NA	NA	NA	NA	NA	NA	NA	NA	NA	NA	NA	NA	NA	NA	NA	NA	NA	NA	NA	NA	NA	NA
2017	31	male	1	0	3	8	no	92	37.7	140	95	yes	yes	no	yes	no	no	yes	no	no	no	no	no	NA	NA	NA	NA	NA	NA	NA	NA	NA	NA	NA	NA	NA	NA	NA	NA	NA	NA	NA	NA	NA	NA	NA
2017	23	male	1	0	3	5	no	94	40	90	60	yes	yes	yes	no	no	no	no	no	no	no	no	no	NA	NA	NA	NA	NA	NA	NA	NA	NA	NA	NA	NA	NA	NA	NA	NA	NA	NA	NA	NA	NA	NA	NA
2017	50	male	2	0	6	3	no	90	36.9	120	80	yes	yes	yes	no	no	no	no	no	no	no	no	no	NA	NA	NA	NA	NA	NA	NA	NA	NA	NA	NA	NA	NA	NA	NA	NA	NA	NA	NA	NA	NA	NA	NA
2017	63	male	1	0	2	7	no	123	39	110	80	yes	yes	no	no	no	no	no	no	no	no	no	no	NA	NA	NA	NA	NA	NA	NA	NA	NA	NA	NA	NA	NA	NA	NA	NA	NA	NA	NA	NA	NA	NA	NA
2017	35	male	1	0	5	5	no	90	38.9	90	60	yes	yes	yes	no	no	no	yes	no	no	no	no	yes	NA	NA	NA	NA	NA	NA	NA	NA	NA	NA	NA	NA	NA	NA	NA	NA	NA	NA	NA	NA	NA	NA	NA
2017	35	female	1	0	5	3	no	88	38.3	100	60	yes	yes	yes	no	no	no	no	no	no	no	no	no	no	NA	NA	NA	NA	NA	NA	NA	NA	NA	NA	NA	NA	NA	NA	NA	NA	NA	NA	NA	NA	NA	NA
2017	48	female	2	0	5	3	no	72	36.5	100	80	yes	yes	no	yes	no	no	no	no	no	no	no	no	no	NA	NA	NA	NA	NA	NA	NA	NA	NA	NA	NA	NA	NA	NA	NA	NA	NA	NA	NA	NA	NA	NA
2017	59	female	2	0	5	4	no	80	36.5	100	60	yes	yes	no	yes	no	no	no	no	no	no	yes	no	no	NA	NA	NA	NA	NA	NA	NA	NA	NA	NA	NA	NA	NA	NA	NA	NA	NA	NA	NA	NA	NA	NA
2017	46	female	1	0	3	3	no	86	38.6	120	80	yes	yes	yes	no	no	no	yes	no	no	no	no	yes	no	NA	NA	NA	NA	NA	NA	NA	NA	NA	NA	NA	NA	NA	NA	NA	NA	NA	NA	NA	NA	NA	NA
2017	49	female	1	0	4	8	no	76	38.5	140	100	yes	yes	yes	no	no	no	no	no	no	no	no	no	no	NA	NA	NA	NA	NA	NA	NA	NA	NA	NA	NA	NA	NA	NA	NA	NA	NA	NA	NA	NA	NA	NA
2017	31	female	1	0	6	4	no	110	39.8	110	70	yes	yes	no	no	no	no	no	yes	no	no	no	yes	no	NA	NA	NA	NA	NA	NA	NA	NA	NA	NA	NA	NA	NA	NA	NA	NA	NA	NA	NA	NA	NA	NA
2017	33	female	1	0	9	3	no	63	36.1	100	60	yes	yes	yes	no	no	no	no	no	no	no	no	no	no	NA	NA	NA	NA	NA	NA	NA	NA	NA	NA	NA	NA	NA	NA	NA	NA	NA	NA	NA	NA	NA	NA
2017	59	female	1	0	2	7	no	100	38	140	90	yes	yes	no	no	no	no	no	no	no	yes	no	no	no	1	NA	1	NA	NA	NA	NA	NA	NA	NA	NA	NA	NA	NA	NA	NA	NA	NA	NA	NA	NA	NA
2017	27	female	1	0	3	7	no	80	38.7	110	70	yes	yes	yes	no	no	no	yes	no	no	no	no	no	no	NA	NA	NA	NA	NA	NA	NA	NA	NA	NA	NA	NA	NA	NA	NA	NA	NA	NA	NA	NA	NA	NA
2017	78	female	1	0	5	3	no	62	36.7	100	70	no	no	yes	no	no	no	no	no	no	yes	no	no	no	NA	NA	NA	NA	NA	NA	NA	NA	NA	NA	NA	NA	NA	NA	NA	NA	NA	NA	NA	NA	NA	NA
2017	43	female	1	0	3	4	no	90	38.2	100	60	yes	yes	no	no	no	no	no	no	no	no	no	no	no	NA	NA	NA	NA	NA	NA	NA	NA	NA	NA	NA	NA	NA	NA	NA	NA	NA	NA	NA	NA	NA	NA
2017	40	female	2	0	4	6	no	76	39.6	100	60	yes	yes	no	yes	no	no	yes	no	no	no	no	no	no	1	NA	0	4.89	74.7	9.8	4.45	128	0.368	162	NA	NA	NA	NA	NA	5.79	3.6	89	NA	20.3	15.3	4.8
2017	31	female	1	0	4	7	no	90	38.3	100	60	yes	yes	no	yes	no	no	no	no	no	no	no	no	no	NA	NA	NA	NA	NA	NA	NA	NA	NA	NA	NA	NA	NA	NA	NA	NA	NA	NA	NA	NA	NA	NA
2017	47	female	1	0	6	2	no	110	39.1	110	70	yes	yes	yes	yes	yes	no	yes	no	no	no	no	no	no	1	NA	0	NA	NA	NA	NA	NA	NA	NA	NA	NA	NA	NA	NA	NA	NA	NA	NA	NA	NA	NA
2017	55	female	1	0	5	5	no	72	37.2	130	80	yes	yes	no	yes	no	no	no	no	no	no	no	no	no	NA	NA	NA	NA	NA	NA	NA	NA	NA	NA	NA	NA	NA	NA	NA	NA	NA	NA	NA	NA	NA	NA
2017	26	female	2	0	4	7	no	66	36.5	120	70	yes	yes	no	yes	no	no	no	no	no	no	no	no	no	NA	NA	NA	NA	NA	NA	NA	NA	NA	NA	NA	NA	NA	NA	NA	NA	NA	NA	NA	NA	NA	NA
2017	41	female	2	0	3	5	no	96	38	100	70	yes	yes	no	yes	no	no	yes	no	no	no	no	no	no	NA	NA	NA	NA	NA	NA	NA	NA	NA	NA	NA	NA	NA	NA	NA	NA	NA	NA	NA	NA	NA	NA
2017	65	female	1	0	2	9	no	100	39.4	130	80	yes	yes	yes	no	no	no	no	no	no	no	no	yes	no	NA	NA	NA	NA	NA	NA	NA	NA	NA	NA	NA	NA	NA	NA	NA	NA	NA	NA	NA	NA	NA	NA
2017	33	female	1	0	4	3	no	120	39.5	110	60	yes	yes	no	no	no	no	no	no	no	no	no	no	no	NA	NA	NA	NA	NA	NA	NA	NA	NA	NA	NA	NA	NA	NA	NA	NA	NA	NA	NA	NA	NA	NA
2017	16	female	1	0	3	9	no	82	36.8	90	60	yes	yes	yes	yes	no	no	no	no	no	no	no	no	no	NA	NA	NA	NA	NA	NA	NA	NA	NA	NA	NA	NA	NA	NA	NA	NA	NA	NA	NA	NA	NA	NA
2017	22	female	2	0	6	5	no	64	37.4	110	70	yes	yes	yes	yes	no	no	no	no	no	no	no	no	no	NA	NA	NA	NA	NA	NA	NA	NA	NA	NA	NA	NA	NA	NA	NA	NA	NA	NA	NA	NA	NA	NA
2017	27	female	1	0	5	4	no	80	37.6	85	55	yes	yes	yes	no	no	no	yes	no	no	no	no	no	no	NA	NA	NA	NA	NA	NA	NA	NA	NA	NA	NA	NA	NA	NA	NA	NA	NA	NA	NA	NA	NA	NA
2017	57	female	1	0	1	4	no	95	36	140	80	yes	yes	no	no	no	no	no	no	no	no	no	no	no	1	NA	0	8.27	73.3	13.5	4.53	139	0.401	204	13.9	100	1	3.99	30.1	5.65	4.6	78	44.4	36.1	32.1	NA
2017	58	female	2	0	4	4	no	80	38.6	100	70	yes	yes	no	no	no	no	yes	no	no	no	no	no	no	NA	NA	NA	NA	NA	NA	NA	NA	NA	NA	NA	NA	NA	NA	NA	NA	NA	NA	NA	NA	NA	NA
2017	21	female	1	0	5	3	no	90	37.2	100	60	yes	yes	yes	yes	no	no	no	no	no	no	no	no	yes	NA	NA	NA	NA	NA	NA	NA	NA	NA	NA	NA	NA	NA	NA	NA	NA	NA	NA	NA	NA	NA	NA
2017	60	female	1	0	4	5	no	90	37.5	120	75	yes	yes	yes	yes	no	no	no	no	no	no	no	no	no	NA	NA	NA	NA	NA	NA	NA	NA	NA	NA	NA	NA	NA	NA	NA	NA	NA	NA	NA	NA	NA	NA
2017	43	female	2	0	3	7	no	102	38.5	110	60	yes	yes	yes	yes	no	no	no	no	no	no	no	no	no	NA	NA	NA	NA	NA	NA	NA	NA	NA	NA	NA	NA	NA	NA	NA	NA	NA	NA	NA	NA	NA	NA
2017	53	female	1	0	3	7	no	80	37.2	120	70	yes	yes	no	no	no	no	no	no	no	no	no	no	no	NA	NA	NA	NA	NA	NA	NA	NA	NA	NA	NA	NA	NA	NA	NA	NA	NA	NA	NA	NA	NA	NA
2017	33	male	2	0	7	3	no	87	36.5	110	60	yes	yes	yes	yes	no	no	no	no	no	no	no	no	NA	NA	NA	NA	NA	NA	NA	NA	NA	NA	NA	NA	NA	NA	NA	NA	NA	NA	NA	NA	NA	NA	NA
2017	53	female	1	0	2	5	no	102	39.6	110	70	yes	yes	yes	no	no	no	no	no	no	no	no	no	no	NA	NA	NA	NA	NA	NA	NA	NA	NA	NA	NA	NA	NA	NA	NA	NA	NA	NA	NA	NA	NA	NA
2017	29	female	1	0	1	7	no	90	39	110	70	yes	yes	no	no	no	no	no	no	no	no	no	no	yes	1	NA	0	3.43	84	9	4.34	130	0.386	130	NA	NA	NA	NA	NA	NA	NA	NA	NA	NA	NA	NA
2017	30	female	1	0	4	5	no	95	36.4	110	80	yes	yes	no	yes	no	no	no	no	no	no	no	no	no	NA	NA	NA	NA	NA	NA	NA	NA	NA	NA	NA	NA	NA	NA	NA	NA	NA	NA	NA	NA	NA	NA
2017	30	female	1	0	2	5	no	102	39.2	110	78	yes	yes	yes	no	no	no	no	no	no	no	no	no	no	NA	NA	NA	NA	NA	NA	NA	NA	NA	NA	NA	NA	NA	NA	NA	NA	NA	NA	NA	NA	NA	NA
2017	29	female	1	0	6	5	no	88	39.2	100	70	yes	yes	yes	yes	no	no	no	no	no	no	no	no	no	NA	NA	NA	NA	NA	NA	NA	NA	NA	NA	NA	NA	NA	NA	NA	NA	NA	NA	NA	NA	NA	NA
2017	36	female	1	0	4	5	no	86	36.5	100	60	yes	yes	no	no	no	no	yes	no	no	no	no	no	no	NA	NA	NA	NA	NA	NA	NA	NA	NA	NA	NA	NA	NA	NA	NA	NA	NA	NA	NA	NA	NA	NA
2017	28	female	2	0	7	3	no	78	37	100	60	yes	yes	yes	yes	no	no	yes	no	no	no	no	no	no	NA	NA	NA	NA	NA	NA	NA	NA	NA	NA	NA	NA	NA	NA	NA	NA	NA	NA	NA	NA	NA	NA
2017	47	female	1	0	2	9	no	96	39.7	110	70	yes	yes	no	no	no	no	no	no	no	no	no	no	no	NA	NA	NA	NA	NA	NA	NA	NA	NA	NA	NA	NA	NA	NA	NA	NA	NA	NA	NA	NA	NA	NA
2017	52	female	1	0	5	4	no	80	38	110	60	yes	yes	yes	yes	no	no	no	no	no	no	no	no	no	NA	NA	NA	NA	NA	NA	NA	NA	NA	NA	NA	NA	NA	NA	NA	NA	NA	NA	NA	NA	NA	NA
2017	38	male	1	0	2	6	no	85	37	110	80	yes	yes	yes	no	no	no	no	no	no	no	no	no	NA	NA	NA	NA	NA	NA	NA	NA	NA	NA	NA	NA	NA	NA	NA	NA	NA	NA	NA	NA	NA	NA	NA
2017	35	male	1	0	5	4	no	80	36.5	100	60	yes	yes	yes	no	no	no	no	no	no	no	no	no	NA	NA	NA	NA	NA	NA	NA	NA	NA	NA	NA	NA	NA	NA	NA	NA	NA	NA	NA	NA	NA	NA	NA
2017	42	male	1	0	5	4	no	85	37.5	160	80	yes	yes	yes	yes	yes	no	no	no	no	no	no	no	NA	NA	NA	NA	NA	NA	NA	NA	NA	NA	NA	NA	NA	NA	NA	NA	NA	NA	NA	NA	NA	NA	NA
2017	55	male	2	0	6	3	no	80	37.5	120	80	yes	yes	yes	yes	no	no	yes	no	no	no	no	no	NA	NA	NA	NA	NA	NA	NA	NA	NA	NA	NA	NA	NA	NA	NA	NA	NA	NA	NA	NA	NA	NA	NA
2017	64	male	1	0	5	8	no	112	39	120	70	yes	yes	no	no	no	no	no	no	no	no	no	no	NA	1	NA	0	3.8	64.7	15.8	4.5	141	0.42	81.4	NA	NA	NA	NA	NA	NA	NA	NA	NA	NA	NA	NA
2017	32	male	2	0	5	4	no	88	36.5	105	75	yes	yes	yes	yes	no	no	yes	no	no	no	no	no	NA	NA	NA	NA	NA	NA	NA	NA	NA	NA	NA	NA	NA	NA	NA	NA	NA	NA	NA	NA	NA	NA	NA
2017	31	male	2	0	6	6	no	95	39.5	110	70	yes	yes	no	yes	no	no	no	no	no	no	no	no	NA	NA	NA	NA	NA	NA	NA	NA	NA	NA	NA	NA	NA	NA	NA	NA	NA	NA	NA	NA	NA	NA	NA
2017	24	male	1	0	4	8	no	80	39.5	120	75	yes	yes	yes	yes	no	no	no	no	no	no	no	no	NA	NA	NA	NA	NA	NA	NA	NA	NA	NA	NA	NA	NA	NA	NA	NA	NA	NA	NA	NA	NA	NA	NA
2017	22	male	1	0	5	3	no	72	37.4	120	70	yes	yes	NA	no	no	no	yes	no	no	no	no	no	NA	NA	NA	NA	NA	NA	NA	NA	NA	NA	NA	NA	NA	NA	NA	NA	NA	NA	NA	NA	NA	NA	NA
2017	60	male	1	0	4	5	no	100	37.7	130	90	yes	yes	yes	no	no	no	no	no	no	yes	no	no	NA	NA	NA	NA	NA	NA	NA	NA	NA	NA	NA	NA	NA	NA	NA	NA	NA	NA	NA	NA	NA	NA	NA
2017	16	male	1	0	4	8	no	86	38.5	100	60	yes	yes	no	yes	no	no	no	no	no	no	no	no	NA	NA	NA	NA	NA	NA	NA	NA	NA	NA	NA	NA	NA	NA	NA	NA	NA	NA	NA	NA	NA	NA	NA
2017	23	male	1	0	4	6	no	85	38	120	80	yes	yes	yes	yes	no	no	no	no	no	no	no	no	NA	NA	NA	NA	NA	NA	NA	NA	NA	NA	NA	NA	NA	NA	NA	NA	NA	NA	NA	NA	NA	NA	NA
2017	19	male	1	0	3	7	no	104	37.6	110	60	yes	yes	yes	no	no	no	no	no	no	no	no	no	NA	NA	NA	NA	NA	NA	NA	NA	NA	NA	NA	NA	NA	NA	NA	NA	NA	NA	NA	NA	NA	NA	NA
2017	21	male	1	0	2	8	no	90	39.5	130	70	yes	yes	no	no	no	no	yes	no	no	no	no	no	NA	NA	NA	NA	NA	NA	NA	NA	NA	NA	NA	NA	NA	NA	NA	NA	NA	NA	NA	NA	NA	NA	NA
2017	67	male	1	0	7	5	no	76	36.4	100	60	yes	yes	yes	no	no	no	no	no	no	no	no	no	NA	NA	NA	NA	NA	NA	NA	NA	NA	NA	NA	NA	NA	NA	NA	NA	NA	NA	NA	NA	NA	NA	NA
2017	58	male	1	0	4	7	no	105	38.6	130	90	yes	yes	yes	no	no	no	no	no	no	no	no	no	NA	NA	NA	NA	NA	NA	NA	NA	NA	NA	NA	NA	NA	NA	NA	NA	NA	NA	NA	NA	NA	NA	NA
2017	49	male	1	0	5	3	no	80	36.8	110	70	yes	yes	yes	no	no	no	no	no	no	no	no	no	NA	NA	NA	NA	NA	NA	NA	NA	NA	NA	NA	NA	NA	NA	NA	NA	NA	NA	NA	NA	NA	NA	NA
2017	31	male	1	0	5	5	no	86	37.6	110	70	yes	yes	yes	no	no	no	no	no	no	no	no	no	NA	NA	NA	NA	NA	NA	NA	NA	NA	NA	NA	NA	NA	NA	NA	NA	NA	NA	NA	NA	NA	NA	NA
2017	13	female	2	0	4	6	no	100	39	100	60	yes	yes	no	yes	no	no	yes	no	no	no	no	no	no	NA	NA	NA	NA	NA	NA	NA	NA	NA	NA	NA	NA	NA	NA	NA	NA	NA	NA	NA	NA	NA	NA
2017	31	female	2	0	5	5	no	80	37.1	120	80	yes	no	no	yes	no	no	no	no	no	no	no	no	no	NA	NA	NA	NA	NA	NA	NA	NA	NA	NA	NA	NA	NA	NA	NA	NA	NA	NA	NA	NA	NA	NA
2017	34	female	2	0	7	2	no	80	36.2	130	60	yes	yes	yes	yes	yes	no	no	no	no	no	no	no	no	NA	NA	NA	NA	NA	NA	NA	NA	NA	NA	NA	NA	NA	NA	NA	NA	NA	NA	NA	NA	NA	NA
2017	36	female	1	0	2	8	no	92	38.1	100	60	yes	yes	yes	no	no	no	yes	no	no	no	no	no	no	NA	NA	NA	NA	NA	NA	NA	NA	NA	NA	NA	NA	NA	NA	NA	NA	NA	NA	NA	NA	NA	NA
2017	55	male	1	0	2	9	no	89	37	130	80	yes	yes	no	no	no	no	yes	no	no	no	no	no	NA	NA	NA	NA	NA	NA	NA	NA	NA	NA	NA	NA	NA	NA	NA	NA	NA	NA	NA	NA	NA	NA	NA
2017	33	male	1	0	2	6	no	80	37	110	70	yes	yes	yes	no	no	no	no	no	no	no	no	no	NA	1	NA	0	NA	NA	NA	NA	NA	NA	NA	NA	NA	NA	NA	NA	NA	NA	NA	NA	NA	NA	NA
2017	22	male	3	0	5	3	no	87	37.5	110	70	yes	yes	yes	yes	no	no	yes	no	no	no	no	no	NA	1	NA	0	NA	NA	NA	NA	NA	NA	NA	NA	NA	NA	NA	NA	NA	NA	NA	NA	NA	NA	NA
2017	39	male	1	0	3	5	no	90	39	120	80	yes	yes	yes	no	no	no	no	no	no	no	no	no	NA	NA	NA	NA	NA	NA	NA	NA	NA	NA	NA	NA	NA	NA	NA	NA	NA	NA	NA	NA	NA	NA	NA
2017	36	female	2	0	5	2	no	82	37.5	100	60	yes	yes	yes	yes	no	no	no	no	no	no	no	no	no	NA	NA	NA	NA	NA	NA	NA	NA	NA	NA	NA	NA	NA	NA	NA	NA	NA	NA	NA	NA	NA	NA
2017	67	male	1	0	2	7	no	65	36.8	180	100	yes	no	no	no	no	no	no	no	no	no	no	no	NA	NA	NA	NA	NA	NA	NA	NA	NA	NA	NA	NA	NA	NA	NA	NA	NA	NA	NA	NA	NA	NA	NA
2017	57	female	2	0	7	6	no	95	36.4	130	90	yes	yes	no	yes	no	no	no	no	no	no	no	no	no	NA	NA	NA	NA	NA	NA	NA	NA	NA	NA	NA	NA	NA	NA	NA	NA	NA	NA	NA	NA	NA	NA
2017	30	female	1	0	3	8	no	80	38.8	110	70	yes	yes	yes	no	no	no	no	no	no	no	no	no	no	NA	NA	NA	NA	NA	NA	NA	NA	NA	NA	NA	NA	NA	NA	NA	NA	NA	NA	NA	NA	NA	NA
2017	38	female	2	0	7	9	no	80	36.6	140	100	yes	yes	yes	yes	no	no	yes	no	no	no	no	no	no	NA	NA	NA	NA	NA	NA	NA	NA	NA	NA	NA	NA	NA	NA	NA	NA	NA	NA	NA	NA	NA	NA
2017	52	female	1	0	1	6	no	60	36.2	110	70	yes	yes	yes	no	no	no	no	no	no	no	no	no	no	1	NA	0	5.839	73.11	10.27	4.31	135	0.41	187.1	NA	NA	NA	NA	NA	NA	NA	NA	NA	NA	NA	NA
2017	56	female	1	0	1	8	no	74	37.3	110	70	yes	yes	yes	yes	no	no	yes	no	no	no	no	no	no	1	NA	0	8.4	80.5	8.7	4.28	129	0.382	180	NA	NA	NA	NA	NA	NA	NA	NA	NA	NA	NA	NA
2017	34	female	2	0	4	7	no	70	38	100	70	yes	yes	yes	yes	no	no	no	no	no	no	no	yes	no	NA	NA	NA	NA	NA	NA	NA	NA	NA	NA	NA	NA	NA	NA	NA	NA	NA	NA	NA	NA	NA	NA
2017	34	female	1	0	4	3	no	75	38	110	60	yes	yes	yes	no	no	no	no	yes	no	no	no	no	no	NA	NA	NA	NA	NA	NA	NA	NA	NA	NA	NA	NA	NA	NA	NA	NA	NA	NA	NA	NA	NA	NA
2017	32	male	1	0	2	4	no	70	39.5	100	70	yes	yes	yes	no	no	no	no	no	no	no	no	no	NA	NA	NA	NA	NA	NA	NA	NA	NA	NA	NA	NA	NA	NA	NA	NA	NA	NA	NA	NA	NA	NA	NA
2017	34	male	1	0	5	9	no	116	38.5	135	70	yes	yes	no	no	no	no	no	no	no	no	no	no	NA	NA	NA	NA	NA	NA	NA	NA	NA	NA	NA	NA	NA	NA	NA	NA	NA	NA	NA	NA	NA	NA	NA
2017	30	male	1	0	3	2	no	76	37.2	110	70	yes	yes	no	no	no	no	no	no	no	no	no	no	NA	NA	NA	NA	NA	NA	NA	NA	NA	NA	NA	NA	NA	NA	NA	NA	NA	NA	NA	NA	NA	NA	NA
2017	45	female	2	0	5	2	no	82	38.2	100	60	yes	yes	yes	yes	no	no	no	no	no	no	no	no	no	NA	NA	NA	NA	NA	NA	NA	NA	NA	NA	NA	NA	NA	NA	NA	NA	NA	NA	NA	NA	NA	NA
2017	50	male	1	0	4	4	no	82	36.8	110	80	yes	yes	yes	no	no	no	no	no	no	no	no	no	NA	NA	NA	NA	NA	NA	NA	NA	NA	NA	NA	NA	NA	NA	NA	NA	NA	NA	NA	NA	NA	NA	NA
2017	36	female	1	0	2	4	no	130	38	90	60	yes	yes	yes	no	no	no	no	no	no	no	no	no	no	NA	NA	NA	11.8	83.3	4	3.5	113	0.33	199	NA	NA	NA	NA	NA	NA	NA	NA	NA	NA	NA	NA
2017	35	female	1	0	1	5	no	110	38.6	95	50	yes	yes	yes	no	no	no	no	no	no	no	no	no	yes	NA	NA	NA	NA	NA	NA	NA	NA	NA	NA	NA	NA	NA	NA	NA	NA	NA	NA	NA	NA	NA	NA
2017	68	female	1	0	3	2	no	90	36	150	90	yes	yes	yes	no	no	no	no	no	no	no	no	no	no	NA	NA	NA	NA	NA	NA	NA	NA	NA	NA	NA	NA	NA	NA	NA	NA	NA	NA	NA	NA	NA	NA
2017	33	male	1	0	4	3	no	70	37.3	105	80	yes	yes	no	no	no	no	no	no	no	no	no	no	NA	NA	NA	NA	3.1	41.18	42.05	5.12	143	0.443	134	NA	NA	NA	NA	NA	NA	NA	NA	NA	NA	NA	NA
2017	29	female	1	0	5	4	no	90	36.1	100	70	yes	yes	yes	no	no	no	no	no	no	no	no	no	no	NA	NA	NA	NA	NA	NA	NA	NA	NA	NA	NA	NA	NA	NA	NA	NA	NA	NA	NA	NA	NA	NA
2017	42	female	1	0	2	7	no	100	37.3	120	80	yes	yes	no	no	no	no	no	no	no	no	no	no	no	NA	NA	NA	NA	NA	NA	NA	NA	NA	NA	NA	NA	NA	NA	NA	NA	NA	NA	NA	NA	NA	NA
2017	39	female	1	0	5	4	no	90	38.4	95	60	yes	yes	yes	no	no	no	no	no	no	no	no	no	no	NA	NA	NA	NA	NA	NA	NA	NA	NA	NA	NA	NA	NA	NA	NA	NA	NA	NA	NA	NA	NA	NA
2017	24	female	1	0	2	7	no	96	38.8	95	50	no	yes	yes	no	no	no	no	no	no	no	no	no	yes	NA	NA	NA	NA	NA	NA	NA	NA	NA	NA	NA	NA	NA	NA	NA	NA	NA	NA	NA	NA	NA	NA
2017	43	male	1	0	5	5	no	72	36.6	120	80	yes	yes	no	yes	no	no	no	no	no	no	no	no	NA	NA	NA	NA	NA	NA	NA	NA	NA	NA	NA	NA	NA	NA	NA	NA	NA	NA	NA	NA	NA	NA	NA
2017	47	male	1	0	2	9	no	100	39.2	160	100	yes	yes	no	no	no	no	no	no	no	no	no	no	NA	NA	NA	NA	NA	NA	NA	NA	NA	NA	NA	NA	NA	NA	NA	NA	NA	NA	NA	NA	NA	NA	NA
2017	21	female	2	0	5	5	no	80	37.2	100	60	yes	yes	yes	yes	yes	no	no	no	no	no	no	no	no	NA	NA	NA	NA	NA	NA	NA	NA	NA	NA	NA	NA	NA	NA	NA	NA	NA	NA	NA	NA	NA	NA
2017	53	male	1	0	2	4	no	102	38.5	165	80	yes	yes	yes	no	no	no	no	no	no	yes	no	no	NA	NA	NA	NA	NA	NA	NA	NA	NA	NA	NA	NA	NA	NA	NA	NA	NA	NA	NA	NA	NA	NA	NA
2017	26	male	1	0	5	4	no	84	39	120	80	yes	yes	yes	no	no	no	no	no	no	no	no	no	NA	NA	NA	NA	NA	NA	NA	NA	NA	NA	NA	NA	NA	NA	NA	NA	NA	NA	NA	NA	NA	NA	NA
2017	23	male	2	0	7	15	no	102	37	120	80	yes	yes	yes	yes	no	no	yes	no	no	no	no	no	NA	NA	NA	NA	NA	NA	NA	NA	NA	NA	NA	NA	NA	NA	NA	NA	NA	NA	NA	NA	NA	NA	NA
2017	56	male	1	0	3	8	no	80	38	110	80	yes	yes	yes	no	no	no	no	no	no	no	no	no	NA	NA	NA	NA	NA	NA	NA	NA	NA	NA	NA	NA	NA	NA	NA	NA	NA	NA	NA	NA	NA	NA	NA
2017	49	male	1	0	1	11	no	90	38.4	120	70	yes	yes	no	no	no	no	no	no	no	no	no	no	NA	1	NA	0	NA	NA	NA	NA	NA	NA	NA	NA	NA	NA	NA	NA	NA	NA	NA	NA	NA	NA	NA
2017	27	male	2	0	5	5	no	80	37	120	70	yes	yes	yes	yes	no	no	no	no	no	no	no	no	NA	NA	NA	NA	NA	NA	NA	NA	NA	NA	NA	NA	NA	NA	NA	NA	NA	NA	NA	NA	NA	NA	NA
2017	53	male	1	0	1	8	no	95	38.6	100	60	yes	yes	no	no	no	no	no	no	no	no	no	no	NA	1	NA	0	5.6	73.5	13.5	4	130	0.36	219	14.3	85	1.03	3.62	27.6	5.8	3.3	74.4	NA	23.2	32.3	74.5
2017	28	male	1	0	3	5	no	90	39.2	110	80	yes	yes	yes	no	no	no	no	no	no	no	no	no	NA	NA	NA	NA	NA	NA	NA	NA	NA	NA	NA	NA	NA	NA	NA	NA	NA	NA	NA	NA	NA	NA	NA
2017	27	female	1	0	2	6	no	88	37.4	120	70	yes	yes	yes	yes	no	no	no	no	no	no	no	no	no	NA	NA	NA	NA	NA	NA	NA	NA	NA	NA	NA	NA	NA	NA	NA	NA	NA	NA	NA	NA	NA	NA
2017	24	female	2	0	5	4	no	72	36.6	110	70	yes	yes	yes	yes	no	no	no	no	no	no	no	no	no	NA	NA	NA	NA	NA	NA	NA	NA	NA	NA	NA	NA	NA	NA	NA	NA	NA	NA	NA	NA	NA	NA
2017	62	female	1	0	1	8	no	87	39	115	80	yes	yes	yes	no	no	no	no	no	no	no	no	no	no	1	NA	0	5.59	77.8	13.4	4.09	128	0.369	183	NA	NA	NA	NA	NA	6.6	NA	NA	NA	34.1	24.5	26.6
2017	52	female	1	0	6	5	no	96	39.5	110	70	yes	yes	no	yes	no	no	yes	no	no	no	no	no	no	NA	NA	NA	NA	NA	NA	NA	NA	NA	NA	NA	NA	NA	NA	NA	NA	NA	NA	NA	NA	NA	NA
2017	63	female	1	0	4	4	no	83	36.1	100	60	yes	yes	yes	no	no	no	no	no	no	yes	no	no	no	NA	NA	NA	NA	NA	NA	NA	NA	NA	NA	NA	NA	NA	NA	NA	NA	NA	NA	NA	NA	NA	NA
2017	87	female	1	0	4	4	no	84	39.5	110	70	yes	yes	yes	no	no	no	no	no	no	no	no	no	no	NA	NA	NA	NA	NA	NA	NA	NA	NA	NA	NA	NA	NA	NA	NA	NA	NA	NA	NA	NA	NA	NA
2017	25	female	2	0	3	5	no	94	37.8	110	70	yes	yes	yes	yes	no	no	no	no	no	no	no	no	yes	NA	NA	NA	NA	NA	NA	NA	NA	NA	NA	NA	NA	NA	NA	NA	NA	NA	NA	NA	NA	NA	NA
2017	62	female	1	0	2	8	no	90	38.5	160	90	yes	yes	yes	no	no	no	yes	no	no	yes	no	no	no	NA	NA	NA	NA	NA	NA	NA	NA	NA	NA	NA	NA	NA	NA	NA	NA	NA	NA	NA	NA	NA	NA
2017	29	male	2	0	5	5	no	76	38.9	100	60	yes	yes	yes	yes	no	no	no	no	no	no	no	no	NA	NA	NA	NA	NA	NA	NA	NA	NA	NA	NA	NA	NA	NA	NA	NA	NA	NA	NA	NA	NA	NA	NA
2017	27	male	2	0	4	5	no	80	37.3	120	80	yes	yes	no	yes	no	no	no	no	no	no	no	no	NA	NA	NA	NA	NA	NA	NA	NA	NA	NA	NA	NA	NA	NA	NA	NA	NA	NA	NA	NA	NA	NA	NA
2017	43	male	1	0	9	5	no	82	39	110	70	yes	yes	yes	no	no	no	no	no	no	no	no	no	NA	NA	0	NA	NA	NA	NA	NA	NA	NA	NA	NA	NA	NA	NA	NA	NA	NA	NA	NA	NA	NA	NA
2017	28	male	1	0	5	2	no	80	39.5	100	60	yes	yes	yes	no	no	no	no	no	no	no	no	no	NA	NA	NA	NA	NA	NA	NA	NA	NA	NA	NA	NA	NA	NA	NA	NA	NA	NA	NA	NA	NA	NA	NA
2017	40	male	1	0	5	4	no	80	37.3	110	80	yes	yes	no	no	no	no	no	no	no	no	no	no	NA	NA	NA	NA	NA	NA	NA	NA	NA	NA	NA	NA	NA	NA	NA	NA	NA	NA	NA	NA	NA	NA	NA
2017	20	male	1	0	5	3	no	100	39	110	80	yes	yes	no	no	no	no	no	no	no	no	no	no	NA	NA	NA	NA	NA	NA	NA	NA	NA	NA	NA	NA	NA	NA	NA	NA	NA	NA	NA	NA	NA	NA	NA
2017	24	male	1	0	2	6	no	85	38.5	110	70	yes	yes	yes	no	yes	no	no	no	no	no	no	no	NA	NA	NA	NA	NA	NA	NA	NA	NA	NA	NA	NA	NA	NA	NA	NA	NA	NA	NA	NA	NA	NA	NA
2017	27	male	1	0	3	7	no	90	37	120	80	yes	yes	yes	no	yes	no	no	no	no	no	no	no	NA	NA	NA	NA	NA	NA	NA	NA	NA	NA	NA	NA	NA	NA	NA	NA	NA	NA	NA	NA	NA	NA	NA
2017	22	male	1	0	1	11	no	72	37.8	130	80	yes	yes	yes	no	no	no	no	no	no	no	no	no	NA	1	NA	0	NA	NA	NA	NA	NA	NA	NA	NA	NA	NA	NA	NA	5.6	4.4	98	NA	16	16	16
2017	28	male	2	0	5	5	no	80	38.5	110	70	yes	yes	no	yes	no	no	no	no	no	no	no	no	NA	NA	NA	NA	NA	NA	NA	NA	NA	NA	NA	NA	NA	NA	NA	NA	NA	NA	NA	NA	NA	NA	NA
2017	57	male	2	0	4	3	no	88	37.8	130	80	yes	yes	no	yes	no	no	no	no	no	no	no	no	NA	NA	NA	NA	NA	NA	NA	NA	NA	NA	NA	NA	NA	NA	NA	NA	NA	NA	NA	NA	NA	NA	NA
2017	32	male	1	0	6	4	no	88	39	110	70	yes	yes	no	yes	no	no	no	no	no	no	no	no	NA	NA	NA	NA	NA	NA	NA	NA	NA	NA	NA	NA	NA	NA	NA	NA	NA	NA	NA	NA	NA	NA	NA
2017	46	male	1	0	5	3	no	100	36.9	115	70	yes	yes	yes	no	no	no	no	no	no	no	no	no	NA	NA	NA	NA	NA	NA	NA	NA	NA	NA	NA	NA	NA	NA	NA	NA	NA	NA	NA	NA	NA	NA	NA
2017	34	male	2	0	5	7	no	80	37	110	70	yes	yes	yes	yes	no	no	no	no	no	no	no	no	NA	NA	NA	NA	NA	NA	NA	NA	NA	NA	NA	NA	NA	NA	NA	NA	NA	NA	NA	NA	NA	NA	NA
2017	16	male	1	0	4	4	no	90	38.5	130	80	yes	yes	no	yes	no	no	no	no	no	no	no	no	NA	NA	NA	NA	NA	NA	NA	NA	NA	NA	NA	NA	NA	NA	NA	NA	NA	NA	NA	NA	NA	NA	NA
2017	64	male	1	0	4	3	no	88	38.3	150	80	yes	yes	no	no	no	no	no	no	no	yes	no	no	NA	NA	NA	NA	NA	NA	NA	NA	NA	NA	NA	NA	NA	NA	NA	NA	NA	NA	NA	NA	NA	NA	NA
2017	17	male	1	0	2	6	no	100	38.5	120	80	yes	yes	yes	no	no	no	no	no	no	no	no	no	NA	NA	NA	NA	NA	NA	NA	NA	NA	NA	NA	NA	NA	NA	NA	NA	NA	NA	NA	NA	NA	NA	NA
2017	36	male	1	0	1	8	no	84	38.6	110	60	no	no	no	no	no	no	no	no	no	no	no	no	NA	1	NA	0	NA	NA	NA	NA	NA	NA	NA	NA	NA	NA	NA	NA	NA	NA	NA	NA	NA	NA	NA
2017	60	male	1	0	4	3	no	80	36.8	130	80	yes	yes	yes	no	no	no	no	no	no	no	no	no	NA	NA	NA	NA	3.5	58.05	25.37	4.94	149	0.454	136	NA	NA	NA	NA	NA	NA	NA	NA	NA	NA	NA	NA
2017	29	male	1	0	5	3	no	75	36.4	110	65	yes	yes	no	no	no	no	no	no	no	no	no	no	NA	NA	NA	NA	NA	NA	NA	NA	NA	NA	NA	NA	NA	NA	NA	NA	NA	NA	NA	NA	NA	NA	NA
2017	30	male	2	0	6	2	no	95	37.5	140	80	yes	yes	yes	yes	no	no	no	no	no	no	no	no	NA	NA	NA	NA	NA	NA	NA	NA	NA	NA	NA	NA	NA	NA	NA	NA	NA	NA	NA	NA	NA	NA	NA
2017	33	male	1	0	2	8	no	108	40	120	80	yes	yes	no	yes	no	no	no	no	no	no	no	no	NA	NA	NA	NA	NA	NA	NA	NA	NA	NA	NA	NA	NA	NA	NA	NA	NA	NA	NA	NA	NA	NA	NA
2017	48	male	1	0	2	4	no	86	40	120	80	yes	yes	yes	no	no	no	no	no	no	no	no	no	NA	NA	NA	NA	NA	NA	NA	NA	NA	NA	NA	NA	NA	NA	NA	NA	NA	NA	NA	NA	NA	NA	NA
2017	37	male	1	0	3	16	no	85	37.3	130	90	yes	yes	no	no	no	no	no	no	no	no	no	no	NA	NA	NA	NA	NA	NA	NA	NA	NA	NA	NA	NA	NA	NA	NA	NA	NA	NA	NA	NA	NA	NA	NA
2017	62	male	1	0	1	6	no	88	39.5	130	80	yes	yes	yes	no	no	no	no	no	no	yes	no	no	NA	1	NA	0	5.46	83.4	7	3.87	115	0.32	115	NA	NA	NA	NA	NA	8.46	5.5	107.9	38.79	43.8	35.2	23.7
2017	61	male	1	0	3	7	no	70	38	130	70	yes	yes	yes	no	no	no	no	no	no	yes	no	no	NA	NA	NA	NA	NA	NA	NA	NA	NA	NA	NA	NA	NA	NA	NA	NA	NA	NA	NA	NA	NA	NA	NA
2017	26	male	1	0	7	3	no	80	36.8	120	70	yes	yes	yes	no	no	no	no	no	no	no	no	no	NA	NA	NA	NA	NA	NA	NA	NA	NA	NA	NA	NA	NA	NA	NA	NA	NA	NA	NA	NA	NA	NA	NA
2017	45	male	1	0	5	4	no	90	38.6	100	60	yes	yes	yes	no	no	no	no	no	no	no	no	yes	NA	NA	NA	NA	NA	NA	NA	NA	NA	NA	NA	NA	NA	NA	NA	NA	NA	NA	NA	NA	NA	NA	NA
2017	29	male	1	0	3	5	no	90	38.8	100	70	yes	yes	no	no	no	no	no	no	no	no	no	no	NA	NA	NA	NA	NA	NA	NA	NA	NA	NA	NA	NA	NA	NA	NA	NA	NA	NA	NA	NA	NA	NA	NA
2017	44	male	2	0	6	2	no	85	37	110	70	yes	yes	yes	yes	no	no	no	no	no	no	no	no	NA	NA	NA	NA	NA	NA	NA	NA	NA	NA	NA	NA	NA	NA	NA	NA	NA	NA	NA	NA	NA	NA	NA
2017	35	male	1	0	7	5	no	95	38.2	120	70	yes	yes	yes	no	no	no	no	no	no	no	no	yes	NA	NA	NA	NA	NA	NA	NA	NA	NA	NA	NA	NA	NA	NA	NA	NA	NA	NA	NA	NA	NA	NA	NA
2017	75	male	2	0	2	8	no	80	38.2	130	80	yes	yes	yes	yes	no	no	no	no	no	no	no	no	NA	NA	NA	NA	NA	NA	NA	NA	NA	NA	NA	NA	NA	NA	NA	NA	NA	NA	NA	NA	NA	NA	NA
2017	26	male	1	0	5	5	no	94	39.7	110	70	yes	yes	no	no	no	no	no	no	no	no	no	no	NA	NA	NA	NA	NA	NA	NA	NA	NA	NA	NA	NA	NA	NA	NA	NA	NA	NA	NA	NA	NA	NA	NA
2017	36	male	2	0	6	5	no	96	37	110	80	yes	yes	no	yes	no	no	no	no	no	no	no	yes	NA	1	NA	0	5.87	82.4	7.5	4.96	131	0.38	141	NA	NA	NA	NA	NA	NA	NA	NA	NA	NA	NA	NA
2017	18	male	1	0	3	6	no	100	39.5	100	70	yes	yes	yes	yes	no	no	no	no	no	no	no	no	NA	NA	NA	NA	NA	NA	NA	NA	NA	NA	NA	NA	NA	NA	NA	NA	NA	NA	NA	NA	NA	NA	NA
2017	44	male	1	0	4	6	no	102	37.8	140	80	yes	yes	yes	no	no	no	no	no	no	no	no	no	NA	NA	NA	NA	NA	NA	NA	NA	NA	NA	NA	NA	NA	NA	NA	NA	NA	NA	NA	NA	NA	NA	NA
2017	37	male	1	0	4	6	no	85	37.5	130	80	yes	yes	yes	no	no	no	no	no	no	no	no	no	NA	NA	NA	NA	NA	NA	NA	NA	NA	NA	NA	NA	NA	NA	NA	NA	NA	NA	NA	NA	NA	NA	NA
2017	23	male	1	0	3	4	no	90	37.4	140	90	yes	yes	no	yes	no	no	yes	no	no	no	no	no	NA	NA	NA	NA	NA	NA	NA	NA	NA	NA	NA	NA	NA	NA	NA	NA	NA	NA	NA	NA	NA	NA	NA
2017	34	male	1	0	3	5	no	90	38.2	120	80	yes	yes	yes	no	no	no	no	no	no	no	no	no	NA	NA	NA	NA	NA	NA	NA	NA	NA	NA	NA	NA	NA	NA	NA	NA	NA	NA	NA	NA	NA	NA	NA
2017	25	male	1	0	2	3	no	90	36.5	100	70	yes	yes	yes	no	no	no	no	no	no	no	no	no	NA	NA	NA	NA	NA	NA	NA	NA	NA	NA	NA	NA	NA	NA	NA	NA	NA	NA	NA	NA	NA	NA	NA
2017	24	male	2	0	4	3	no	60	35.5	100	50	yes	no	no	no	no	no	no	yes	no	no	no	no	NA	NA	NA	NA	NA	NA	NA	NA	NA	NA	NA	NA	NA	NA	NA	NA	NA	NA	NA	NA	NA	NA	NA
2017	16	female	2	0	5	6	no	76	38.5	100	60	yes	yes	no	yes	no	no	no	no	no	no	no	no	no	NA	NA	NA	NA	NA	NA	NA	NA	NA	NA	NA	NA	NA	NA	NA	NA	NA	NA	NA	NA	NA	NA
2017	35	male	2	0	5	3	no	95	38	130	90	yes	yes	no	no	no	no	no	no	no	no	no	no	NA	NA	NA	NA	NA	NA	NA	NA	NA	NA	NA	NA	NA	NA	NA	NA	NA	NA	NA	NA	NA	NA	NA
2017	39	male	2	0	4	5	no	80	37.1	110	80	yes	yes	yes	yes	no	no	no	no	no	no	no	no	NA	NA	NA	NA	NA	NA	NA	NA	NA	NA	NA	NA	NA	NA	NA	NA	NA	NA	NA	NA	NA	NA	NA
2017	19	male	1	0	2	6	no	77	37	120	80	yes	yes	yes	no	no	no	no	no	no	no	no	no	NA	NA	NA	NA	NA	NA	NA	NA	NA	NA	NA	NA	NA	NA	NA	NA	NA	NA	NA	NA	NA	NA	NA
2017	18	male	1	0	6	3	no	98	38.3	100	70	yes	yes	no	yes	no	no	no	no	no	no	no	no	NA	NA	NA	NA	NA	NA	NA	NA	NA	NA	NA	NA	NA	NA	NA	NA	NA	NA	NA	NA	NA	NA	NA
2017	27	male	1	0	2	8	no	86	38.6	110	70	yes	yes	yes	yes	no	no	no	no	no	no	no	no	NA	NA	NA	NA	NA	NA	NA	NA	NA	NA	NA	NA	NA	NA	NA	NA	NA	NA	NA	NA	NA	NA	NA
2017	16	male	1	0	2	7	no	90	39.5	100	50	yes	yes	yes	no	no	no	no	no	no	no	no	no	NA	1	NA	0	5.5	83.5	10.2	4.51	134	0.384	152	NA	NA	NA	NA	NA	NA	NA	NA	NA	NA	NA	NA
2017	45	male	1	0	5	5	no	88	37.4	120	80	yes	yes	yes	no	no	no	no	no	no	no	no	no	NA	NA	NA	NA	NA	NA	NA	NA	NA	NA	NA	NA	NA	NA	NA	NA	NA	NA	NA	NA	NA	NA	NA
2017	35	female	2	0	6	4	no	80	36	120	90	yes	yes	yes	yes	no	no	no	no	no	no	no	no	no	NA	NA	NA	NA	NA	NA	NA	NA	NA	NA	NA	NA	NA	NA	NA	NA	NA	NA	NA	NA	NA	NA
2017	39	male	1	0	3	8	no	87	37.8	120	80	yes	yes	yes	no	no	no	no	no	no	no	no	no	NA	NA	NA	NA	NA	NA	NA	NA	NA	NA	NA	NA	NA	NA	NA	NA	NA	NA	NA	NA	NA	NA	NA
2017	32	male	1	0	2	7	no	100	39	120	80	yes	yes	yes	no	no	no	no	no	no	no	no	no	NA	NA	NA	NA	NA	NA	NA	NA	NA	NA	NA	NA	NA	NA	NA	NA	NA	NA	NA	NA	NA	NA	NA
2017	55	male	1	0	1	6	no	120	39	160	90	yes	yes	no	no	no	no	no	no	no	no	no	yes	NA	1	NA	0	5.8	67.3	14.1	4.2	129	0.37	173	NA	NA	NA	NA	NA	7.2	2.2	84.2	40.9	35.6	17.1	73.1
2017	34	male	1	0	4	7	no	104	38.7	140	80	yes	yes	no	no	no	no	no	no	no	no	no	no	NA	NA	NA	NA	NA	NA	NA	NA	NA	NA	NA	NA	NA	NA	NA	NA	NA	NA	NA	NA	NA	NA	NA
2017	32	male	1	0	4	3	no	90	39.8	110	60	yes	yes	no	yes	no	no	yes	no	no	no	no	no	NA	NA	NA	NA	NA	NA	NA	NA	NA	NA	NA	NA	NA	NA	NA	NA	NA	NA	NA	NA	NA	NA	NA
2017	49	male	1	0	7	4	no	95	37.2	130	80	yes	yes	yes	no	no	no	no	no	no	no	no	no	NA	NA	NA	NA	NA	NA	NA	NA	NA	NA	NA	NA	NA	NA	NA	NA	NA	NA	NA	NA	NA	NA	NA
2017	53	male	1	0	4	6	no	90	38.1	100	60	yes	no	yes	no	no	no	yes	no	no	no	no	no	NA	NA	NA	NA	NA	NA	NA	NA	NA	NA	NA	NA	NA	NA	NA	NA	NA	NA	NA	NA	NA	NA	NA
2017	35	male	1	0	5	4	no	90	38	100	60	yes	yes	yes	no	no	no	no	no	no	no	no	no	NA	NA	NA	NA	NA	NA	NA	NA	NA	NA	NA	NA	NA	NA	NA	NA	NA	NA	NA	NA	NA	NA	NA
2017	22	male	1	0	2	7	no	95	39	100	60	yes	yes	no	no	no	no	no	no	no	no	no	no	NA	NA	NA	NA	NA	NA	NA	NA	NA	NA	NA	NA	NA	NA	NA	NA	NA	NA	NA	NA	NA	NA	NA
2017	15	male	2	0	3	4	no	96	37.8	110	70	yes	yes	yes	yes	no	no	no	no	no	no	no	no	NA	NA	NA	NA	NA	NA	NA	NA	NA	NA	NA	NA	NA	NA	NA	NA	NA	NA	NA	NA	NA	NA	NA
2017	32	female	1	0	2	8	no	90	39	110	70	yes	yes	yes	no	no	no	yes	no	no	no	no	no	no	NA	NA	NA	NA	NA	NA	NA	NA	NA	NA	NA	NA	NA	NA	NA	NA	NA	NA	NA	NA	NA	NA
2017	28	male	2	0	4	4	no	120	39	90	60	yes	yes	no	yes	no	no	yes	yes	no	no	no	no	NA	NA	NA	NA	NA	NA	NA	NA	NA	NA	NA	NA	NA	NA	NA	NA	NA	NA	NA	NA	NA	NA	NA
2017	19	male	1	0	2	6	no	95	40.5	115	70	yes	yes	yes	no	no	no	no	no	no	no	no	no	NA	1	NA	0	NA	NA	NA	NA	NA	NA	NA	NA	NA	NA	NA	NA	NA	NA	NA	NA	NA	NA	NA
2017	33	male	2	0	5	4	no	96	39.5	90	60	yes	yes	yes	yes	no	no	yes	no	no	no	no	no	NA	NA	NA	NA	6.24	77.91	10.21	4.52	133.4	0.387	142.3	NA	NA	NA	NA	NA	NA	NA	NA	NA	21.9	16	31
2017	13	female	2	0	5	6	no	88	38.3	110	70	yes	yes	no	yes	no	no	no	no	no	no	no	no	no	NA	NA	NA	NA	NA	NA	NA	NA	NA	NA	NA	NA	NA	NA	NA	NA	NA	NA	NA	NA	NA	NA
2017	18	female	1	0	3	5	no	84	38.5	120	80	yes	yes	no	no	no	no	no	no	no	no	no	no	no	1	NA	0	4.24	54.9	31.6	4.63	137	0.405	164	NA	NA	NA	NA	NA	NA	NA	NA	NA	NA	NA	NA
2017	25	male	1	0	5	5	no	100	40	120	60	yes	yes	yes	no	no	no	no	no	no	no	no	no	NA	NA	NA	NA	NA	NA	NA	NA	NA	NA	NA	NA	NA	NA	NA	NA	NA	NA	NA	NA	NA	NA	NA
2017	46	male	1	0	5	3	no	92	37	110	70	yes	yes	yes	no	yes	no	no	no	no	no	no	no	NA	NA	NA	NA	NA	NA	NA	NA	NA	NA	NA	NA	NA	NA	NA	NA	NA	NA	NA	NA	NA	NA	NA
2017	22	female	1	0	4	3	no	92	37.2	110	70	yes	yes	yes	no	no	no	no	no	no	no	no	no	no	NA	NA	NA	NA	NA	NA	NA	NA	NA	NA	NA	NA	NA	NA	NA	NA	NA	NA	NA	NA	NA	NA
2017	45	male	2	0	5	4	no	92	37	100	60	yes	yes	yes	yes	yes	no	yes	no	no	no	no	no	NA	NA	NA	NA	NA	NA	NA	NA	NA	NA	NA	NA	NA	NA	NA	NA	NA	NA	NA	NA	NA	NA	NA
2017	59	male	1	0	3	5	no	110	38.5	120	90	yes	yes	no	no	no	no	no	no	no	no	no	no	NA	NA	NA	NA	NA	NA	NA	NA	NA	NA	NA	NA	NA	NA	NA	NA	NA	NA	NA	NA	NA	NA	NA
2017	23	female	1	0	5	2	no	120	39.8	90	60	yes	yes	no	yes	no	no	no	no	no	no	no	no	no	NA	NA	NA	NA	NA	NA	NA	NA	NA	NA	NA	NA	NA	NA	NA	NA	NA	NA	NA	NA	NA	NA
2017	69	male	1	0	3	7	no	80	37.5	120	70	yes	yes	yes	no	no	no	no	no	no	no	no	no	NA	NA	NA	NA	NA	NA	NA	NA	NA	NA	NA	NA	NA	NA	NA	NA	NA	NA	NA	NA	NA	NA	NA
2017	52	male	1	0	5	4	no	60	36.6	110	70	yes	yes	no	no	no	no	no	no	no	no	no	no	NA	NA	NA	NA	NA	NA	NA	NA	NA	NA	NA	NA	NA	NA	NA	NA	NA	NA	NA	NA	NA	NA	NA
2017	33	male	1	0	2	4	no	80	39.1	100	60	yes	yes	no	yes	yes	no	no	no	no	no	no	no	NA	NA	NA	NA	NA	NA	NA	NA	NA	NA	NA	NA	NA	NA	NA	NA	NA	NA	NA	NA	NA	NA	NA
2017	28	male	1	0	5	8	no	82	39	120	70	yes	yes	yes	no	no	no	no	no	no	no	no	yes	NA	NA	NA	NA	NA	NA	NA	NA	NA	NA	NA	NA	NA	NA	NA	NA	NA	NA	NA	NA	NA	NA	NA
2017	41	male	1	0	2	10	no	100	39.7	120	70	yes	yes	yes	yes	no	no	no	no	no	no	no	no	NA	NA	NA	NA	NA	NA	NA	NA	NA	NA	NA	NA	NA	NA	NA	NA	NA	NA	NA	NA	NA	NA	NA
2017	50	male	1	0	3	10	no	85	37	100	70	yes	yes	yes	no	no	no	no	no	no	no	no	no	NA	NA	NA	NA	NA	NA	NA	NA	NA	NA	NA	NA	NA	NA	NA	NA	NA	NA	NA	NA	NA	NA	NA
2017	23	male	1	0	2	6	no	120	38.4	110	65	yes	yes	yes	no	no	no	yes	no	no	no	no	no	NA	NA	NA	NA	NA	NA	NA	NA	NA	NA	NA	NA	NA	NA	NA	NA	NA	NA	NA	NA	NA	NA	NA
2017	39	male	1	0	5	4	no	95	38.6	110	80	yes	yes	yes	no	no	no	no	no	no	no	no	no	NA	NA	NA	NA	NA	NA	NA	NA	NA	NA	NA	NA	NA	NA	NA	NA	NA	NA	NA	NA	NA	NA	NA
2017	31	male	1	0	5	5	no	85	39.9	110	70	yes	yes	yes	no	no	no	no	no	no	no	no	no	NA	NA	NA	NA	NA	NA	NA	NA	NA	NA	NA	NA	NA	NA	NA	NA	NA	NA	NA	NA	NA	NA	NA
2017	21	male	2	0	6	3	no	80	38	110	70	yes	yes	no	yes	no	no	yes	no	no	no	no	no	NA	NA	NA	NA	NA	NA	NA	NA	NA	NA	NA	NA	NA	NA	NA	NA	NA	NA	NA	NA	NA	NA	NA
2017	22	male	1	0	5	7	no	85	39	110	70	yes	yes	no	no	no	no	no	no	no	no	no	no	NA	NA	NA	NA	NA	NA	NA	NA	NA	NA	NA	NA	NA	NA	NA	NA	NA	NA	NA	NA	NA	NA	NA
2017	22	male	1	0	5	5	no	92	39	120	70	no	yes	no	yes	no	no	yes	no	no	no	no	yes	NA	NA	NA	NA	NA	NA	NA	NA	NA	NA	NA	NA	NA	NA	NA	NA	NA	NA	NA	NA	NA	NA	NA
2017	43	male	1	0	5	6	no	86	38.5	110	70	yes	yes	yes	no	no	no	no	no	no	no	no	no	NA	NA	NA	NA	NA	NA	NA	NA	NA	NA	NA	NA	NA	NA	NA	NA	NA	NA	NA	NA	NA	NA	NA
2017	22	male	1	0	4	4	no	104	39.8	110	80	yes	yes	yes	no	no	no	no	no	no	no	no	no	NA	NA	NA	NA	NA	NA	NA	NA	NA	NA	NA	NA	NA	NA	NA	NA	NA	NA	NA	NA	NA	NA	NA
2017	57	male	1	0	3	10	no	80	39.3	130	80	yes	yes	no	no	no	no	no	no	no	no	no	no	NA	NA	NA	NA	NA	NA	NA	NA	NA	NA	NA	NA	NA	NA	NA	NA	NA	NA	NA	NA	NA	NA	NA
2017	33	male	2	0	2	12	no	100	38.8	120	80	yes	yes	yes	no	no	no	no	no	no	no	no	no	NA	NA	NA	NA	NA	NA	NA	NA	NA	NA	NA	NA	NA	NA	NA	NA	NA	NA	NA	NA	NA	NA	NA
2017	15	male	1	0	3	4	no	85	37.5	100	60	yes	yes	yes	yes	no	no	yes	no	no	no	no	no	NA	NA	NA	NA	NA	NA	NA	NA	NA	NA	NA	NA	NA	NA	NA	NA	NA	NA	NA	NA	NA	NA	NA
2017	48	male	2	0	5	3	no	80	38	110	70	yes	yes	no	yes	no	no	no	no	no	no	no	no	NA	NA	NA	NA	NA	NA	NA	NA	NA	NA	NA	NA	NA	NA	NA	NA	NA	NA	NA	NA	NA	NA	NA
2017	18	male	1	0	5	2	no	82	37.7	120	80	yes	yes	yes	no	no	no	yes	no	no	no	no	no	NA	NA	NA	NA	NA	NA	NA	NA	NA	NA	NA	NA	NA	NA	NA	NA	NA	NA	NA	NA	NA	NA	NA
2017	59	male	1	0	2	7	no	88	36.7	125	80	yes	yes	yes	no	no	no	no	no	no	no	no	no	NA	NA	NA	NA	NA	NA	NA	NA	NA	NA	NA	NA	NA	NA	NA	NA	NA	NA	NA	NA	NA	NA	NA
2017	28	male	1	0	2	6	no	84	38.5	110	70	yes	yes	no	no	no	no	no	no	no	no	no	no	NA	1	NA	0	NA	NA	NA	NA	NA	NA	NA	NA	NA	NA	NA	NA	NA	NA	NA	NA	NA	NA	NA
2017	39	male	1	0	5	11	no	76	37	110	70	yes	yes	yes	no	no	no	no	yes	no	no	no	yes	NA	NA	NA	NA	NA	NA	NA	NA	NA	NA	NA	NA	NA	NA	NA	NA	NA	NA	NA	NA	NA	NA	NA
2017	55	male	1	0	2	10	no	104	39.6	140	80	yes	yes	yes	no	no	no	no	no	no	yes	no	no	NA	1	NA	0	NA	NA	NA	NA	NA	NA	NA	NA	NA	NA	NA	NA	NA	NA	NA	NA	NA	NA	NA
2017	31	male	1	0	4	4	no	116	38.5	110	80	yes	yes	yes	no	no	no	yes	no	no	no	no	no	NA	NA	NA	NA	NA	NA	NA	NA	NA	NA	NA	NA	NA	NA	NA	NA	NA	NA	NA	NA	NA	NA	NA
2017	32	female	1	0	1	7	no	76	38	100	70	yes	yes	yes	no	no	no	no	no	no	no	no	no	yes	1	NA	0	9.882	83.58	6.439	3.918	113	0.36	179.6	NA	NA	NA	NA	NA	5.66	4.2	61	NA	27.6	14.8	NA
2017	19	male	1	0	5	3	no	80	37.7	100	60	yes	yes	no	yes	no	no	no	no	no	no	no	no	NA	NA	NA	NA	NA	NA	NA	NA	NA	NA	NA	NA	NA	NA	NA	NA	NA	NA	NA	NA	NA	NA	NA
2017	35	female	1	0	1	6	no	105	39.2	100	60	yes	yes	no	yes	no	no	no	no	no	no	no	no	no	1	NA	0	5.34	73.8	15.2	3.95	120	0.339	160	NA	NA	NA	NA	NA	5.66	NA	62	41.4	NA	6.9	NA
2017	58	male	1	0	6	3	no	95	38	110	70	yes	yes	yes	no	no	no	no	no	no	no	no	no	NA	NA	NA	NA	NA	NA	NA	NA	NA	NA	NA	NA	NA	NA	NA	NA	NA	NA	NA	NA	NA	NA	NA
2017	17	male	2	0	6	3	no	85	38.2	100	60	yes	yes	no	yes	no	no	no	no	no	no	no	no	NA	NA	NA	NA	NA	NA	NA	NA	NA	NA	NA	NA	NA	NA	NA	NA	NA	NA	NA	NA	NA	NA	NA
2017	36	male	1	0	2	6	no	80	38.3	120	70	yes	yes	yes	no	no	no	no	no	no	no	no	no	NA	NA	NA	NA	NA	NA	NA	NA	NA	NA	NA	NA	NA	NA	NA	NA	NA	NA	NA	NA	NA	NA	NA
2017	35	male	2	0	5	3	no	84	37.5	130	80	no	no	yes	no	no	no	no	no	no	no	no	no	NA	NA	NA	NA	NA	NA	NA	NA	NA	NA	NA	NA	NA	NA	NA	NA	NA	NA	NA	NA	NA	NA	NA
2017	29	male	1	0	2	8	no	120	39.2	120	70	yes	yes	yes	no	no	no	yes	no	no	no	no	no	NA	NA	NA	NA	NA	NA	NA	NA	NA	NA	NA	NA	NA	NA	NA	NA	NA	NA	NA	NA	NA	NA	NA
2017	33	male	1	0	2	8	no	90	39.2	120	70	yes	yes	yes	no	no	no	no	no	no	no	no	no	NA	NA	NA	NA	NA	NA	NA	NA	NA	NA	NA	NA	NA	NA	NA	NA	NA	NA	NA	NA	NA	NA	NA
2017	14	male	1	0	2	7	no	100	38	120	60	yes	yes	yes	no	no	no	no	no	no	no	no	no	NA	NA	NA	NA	NA	NA	NA	NA	NA	NA	NA	NA	NA	NA	NA	NA	NA	NA	NA	NA	NA	NA	NA
2017	40	male	1	0	1	5	no	100	39.3	110	70	yes	yes	yes	no	no	no	no	no	no	no	no	no	NA	1	NA	0	10.2	83.6	5	4.5	125	0.38	244	NA	NA	NA	NA	NA	NA	NA	NA	NA	NA	NA	NA
2017	27	male	1	0	3	5	no	95	39.2	110	70	yes	yes	no	no	no	no	no	no	no	no	no	no	NA	NA	NA	NA	NA	NA	NA	NA	NA	NA	NA	NA	NA	NA	NA	NA	NA	NA	NA	NA	NA	NA	NA
2017	20	male	1	0	5	3	no	88	37.5	120	70	yes	yes	yes	yes	no	no	yes	no	no	no	no	no	NA	NA	NA	NA	NA	NA	NA	NA	NA	NA	NA	NA	NA	NA	NA	NA	NA	NA	NA	NA	NA	NA	NA
2017	18	male	2	0	5	1	no	72	36.7	120	90	yes	yes	no	no	no	no	no	no	no	no	no	no	NA	NA	NA	NA	NA	NA	NA	NA	NA	NA	NA	NA	NA	NA	NA	NA	NA	NA	NA	NA	NA	NA	NA
2017	33	male	1	0	6	4	no	86	38	100	60	yes	yes	yes	no	no	no	no	no	no	no	no	no	NA	NA	NA	NA	NA	NA	NA	NA	NA	NA	NA	NA	NA	NA	NA	NA	NA	NA	NA	NA	NA	NA	NA
2017	20	male	1	0	3	8	no	90	39	120	80	no	yes	no	no	no	no	yes	no	no	no	no	no	NA	NA	NA	NA	NA	NA	NA	NA	NA	NA	NA	NA	NA	NA	NA	NA	NA	NA	NA	NA	NA	NA	NA
2017	17	male	1	0	6	3	no	95	36.8	110	70	yes	yes	yes	yes	no	no	no	no	no	no	no	no	NA	NA	NA	NA	NA	NA	NA	NA	NA	NA	NA	NA	NA	NA	NA	NA	NA	NA	NA	NA	NA	NA	NA
2017	22	male	1	0	5	5	no	92	39.3	90	60	yes	yes	no	yes	no	no	no	no	no	no	no	no	NA	NA	NA	NA	NA	NA	NA	NA	NA	NA	NA	NA	NA	NA	NA	NA	NA	NA	NA	NA	NA	NA	NA
2017	19	female	2	0	6	6	no	78	37	100	70	yes	yes	yes	no	no	no	no	no	no	no	no	no	no	1	NA	0	3.91	74.9	12.8	5.13	92	0.307	146	NA	NA	NA	NA	NA	NA	NA	NA	NA	NA	NA	NA
2017	47	female	1	0	5	4	no	86	38.2	110	70	yes	yes	yes	no	no	no	yes	no	no	no	no	no	no	NA	NA	NA	NA	NA	NA	NA	NA	NA	NA	NA	NA	NA	NA	NA	NA	NA	NA	NA	NA	NA	NA
2017	23	female	1	0	3	5	no	90	39.5	135	80	yes	yes	yes	no	no	no	no	no	no	no	no	no	no	NA	NA	NA	NA	NA	NA	NA	NA	NA	NA	NA	NA	NA	NA	NA	NA	NA	NA	NA	NA	NA	NA
2017	40	male	1	0	2	10	no	103	39.7	120	80	yes	yes	yes	no	no	no	no	no	no	no	no	no	NA	NA	NA	NA	NA	NA	NA	NA	NA	NA	NA	NA	NA	NA	NA	NA	NA	NA	NA	NA	NA	NA	NA
2017	78	male	1	0	1	7	no	95	38.5	110	70	yes	yes	yes	no	no	no	no	no	no	no	no	no	NA	1	NA	0	NA	NA	NA	NA	NA	NA	NA	NA	NA	NA	NA	NA	8.5	5.4	120	NA	75.3	54.1	36.5
2017	43	male	1	0	7	7	no	120	38.2	130	90	yes	yes	no	no	no	no	no	no	no	no	no	no	NA	NA	NA	NA	NA	NA	NA	NA	NA	NA	NA	NA	NA	NA	NA	NA	NA	NA	NA	NA	NA	NA	NA
2017	26	male	1	0	3	7	no	110	39.9	120	80	yes	yes	no	no	no	no	yes	no	no	no	no	no	NA	1	NA	0	NA	NA	NA	NA	NA	NA	NA	NA	NA	NA	NA	NA	NA	NA	NA	NA	NA	NA	NA
2017	61	male	1	0	2	7	yes	100	38.4	150	90	yes	yes	no	no	no	no	yes	no	no	yes	no	no	NA	0	NA	1	7.6	79	7.8	4.7	143	0.39	162	NA	NA	NA	NA	NA	NA	NA	NA	NA	NA	NA	NA
2017	20	male	1	0	3	3	no	90	39	110	70	yes	yes	yes	no	no	no	no	no	no	no	no	no	NA	NA	NA	NA	NA	NA	NA	NA	NA	NA	NA	NA	NA	NA	NA	NA	NA	NA	NA	NA	NA	NA	NA
2017	26	female	2	0	5	3	no	68	37.3	100	60	yes	yes	yes	yes	no	no	yes	no	no	no	no	no	no	NA	NA	NA	NA	NA	NA	NA	NA	NA	NA	NA	NA	NA	NA	NA	NA	NA	NA	NA	NA	NA	NA
2017	35	male	1	0	1	6	no	81	37.9	130	70	yes	yes	yes	no	no	no	no	no	no	no	no	no	NA	1	NA	0	8.4	87.43	5.69	4.2	131	0.39	278.8	NA	NA	NA	NA	NA	5.58	4.4	75	44.5	21.4	16	14
2017	17	female	2	0	6	2	no	86	36.2	85	50	yes	yes	yes	no	no	no	no	no	no	no	no	no	no	NA	NA	NA	NA	NA	NA	NA	NA	NA	NA	NA	NA	NA	NA	NA	NA	NA	NA	NA	NA	NA	NA
2017	23	male	1	0	5	5	no	85	38	110	60	yes	yes	yes	no	no	no	no	no	no	no	no	no	NA	NA	NA	NA	NA	NA	NA	NA	NA	NA	NA	NA	NA	NA	NA	NA	NA	NA	NA	NA	NA	NA	NA
2017	43	male	1	0	6	4	no	76	37.6	100	70	yes	yes	no	no	no	no	no	no	no	no	no	no	NA	NA	NA	NA	NA	NA	NA	NA	NA	NA	NA	NA	NA	NA	NA	NA	NA	NA	NA	NA	NA	NA	NA
2017	83	male	1	0	7	6	no	82	36.5	110	70	yes	yes	no	no	no	no	no	no	no	no	no	no	NA	NA	NA	NA	NA	NA	NA	NA	NA	NA	NA	NA	NA	NA	NA	NA	NA	NA	NA	NA	NA	NA	NA
2017	17	male	2	0	3	3	no	100	37.6	110	70	yes	yes	no	no	no	no	no	no	no	no	no	no	NA	NA	NA	NA	NA	NA	NA	NA	NA	NA	NA	NA	NA	NA	NA	NA	NA	NA	NA	NA	NA	NA	NA
2017	33	male	1	0	5	4	no	110	38.8	110	70	yes	yes	no	yes	no	no	no	no	no	no	no	no	NA	1	NA	0	6.7	75.8	12.2	4.78	146	0.414	187	NA	NA	NA	NA	NA	7.2	6.1	107	NA	22.1	14.8	24.4
2017	62	male	1	0	4	5	no	90	38.5	100	60	yes	yes	no	no	no	no	no	no	no	no	no	no	NA	NA	NA	NA	NA	NA	NA	NA	NA	NA	NA	NA	NA	NA	NA	NA	NA	NA	NA	NA	NA	NA	NA
2017	14	female	1	0	3	3	no	100	39.1	90	60	yes	yes	no	yes	no	no	yes	no	no	no	no	no	no	NA	NA	NA	NA	NA	NA	NA	NA	NA	NA	NA	NA	NA	NA	NA	NA	NA	NA	NA	NA	NA	NA
2017	27	female	2	0	4	5	no	96	39	105	70	yes	yes	no	yes	no	no	no	no	no	no	no	no	no	NA	NA	NA	NA	NA	NA	NA	NA	NA	NA	NA	NA	NA	NA	NA	NA	NA	NA	NA	NA	NA	NA
2017	48	male	2	0	7	13	no	94	38.5	110	70	yes	yes	yes	yes	no	no	no	no	no	no	no	no	NA	NA	NA	NA	NA	NA	NA	NA	NA	NA	NA	NA	NA	NA	NA	NA	NA	NA	NA	NA	NA	NA	NA
2017	23	male	1	0	3	5	no	100	39.3	100	50	yes	yes	yes	no	no	no	no	no	no	no	no	no	NA	NA	NA	NA	NA	NA	NA	NA	NA	NA	NA	NA	NA	NA	NA	NA	NA	NA	NA	NA	NA	NA	NA
2017	22	male	2	0	3	7	no	80	38	120	70	no	yes	no	yes	no	no	no	no	no	no	no	no	NA	NA	NA	NA	NA	NA	NA	NA	NA	NA	NA	NA	NA	NA	NA	NA	NA	NA	NA	NA	NA	NA	NA
2017	34	male	1	0	5	6	no	64	37.7	110	70	yes	yes	yes	yes	no	no	no	no	no	no	no	no	NA	NA	NA	NA	NA	NA	NA	NA	NA	NA	NA	NA	NA	NA	NA	NA	NA	NA	NA	NA	NA	NA	NA
2017	48	male	1	0	1	9	no	102	38	130	80	yes	yes	yes	no	no	no	no	yes	no	no	yes	no	NA	1	NA	0	4.68	70.92	15.1	4.349	156	0.46	89.3	NA	NA	NA	NA	NA	NA	NA	NA	NA	NA	NA	NA
2017	28	male	1	0	2	7	no	108	39.5	120	80	yes	yes	no	no	no	no	no	no	no	no	no	no	NA	NA	NA	NA	NA	NA	NA	NA	NA	NA	NA	NA	NA	NA	NA	NA	NA	NA	NA	NA	NA	NA	NA
2017	70	male	1	0	2	4	no	88	36.6	160	90	yes	yes	yes	no	no	no	no	no	no	no	no	no	NA	NA	NA	NA	NA	NA	NA	NA	NA	NA	NA	NA	NA	NA	NA	NA	NA	NA	NA	NA	NA	NA	NA
2017	24	male	1	0	10	6	no	82	38.8	110	70	yes	yes	no	no	no	no	no	no	no	no	no	no	NA	NA	1	NA	NA	NA	NA	NA	NA	NA	NA	NA	NA	NA	NA	NA	NA	NA	NA	NA	NA	NA	NA
2017	49	male	1	0	3	9	no	100	38.6	110	70	yes	yes	no	no	no	no	no	no	no	no	no	no	NA	NA	NA	NA	NA	NA	NA	NA	NA	NA	NA	NA	NA	NA	NA	NA	NA	NA	NA	NA	NA	NA	NA
2017	32	male	1	0	5	5	no	102	38.3	105	70	yes	yes	yes	no	no	no	no	no	no	no	no	no	NA	NA	NA	NA	NA	NA	NA	NA	NA	NA	NA	NA	NA	NA	NA	NA	NA	NA	NA	NA	NA	NA	NA
2017	37	male	1	0	6	6	no	90	38	100	60	yes	yes	no	yes	no	no	no	no	no	no	no	no	NA	NA	NA	NA	NA	NA	NA	NA	NA	NA	NA	NA	NA	NA	NA	NA	NA	NA	NA	NA	NA	NA	NA
2017	16	male	1	0	2	7	no	89	38.5	110	70	yes	yes	yes	no	no	no	no	no	no	no	no	no	NA	NA	NA	NA	NA	NA	NA	NA	NA	NA	NA	NA	NA	NA	NA	NA	NA	NA	NA	NA	NA	NA	NA
2017	38	female	1	0	2	10	no	90	38.8	90	60	yes	yes	yes	no	no	no	no	no	no	no	no	no	no	NA	NA	NA	NA	NA	NA	NA	NA	NA	NA	NA	NA	NA	NA	NA	NA	NA	NA	NA	NA	NA	NA
2017	28	male	1	0	3	5	no	84	39	120	80	yes	yes	yes	no	no	no	no	no	no	no	no	no	NA	NA	NA	NA	NA	NA	NA	NA	NA	NA	NA	NA	NA	NA	NA	NA	NA	NA	NA	NA	NA	NA	NA
2017	32	male	1	0	6	5	no	90	37.3	110	70	yes	yes	no	yes	no	no	no	no	no	no	no	no	NA	NA	NA	NA	NA	NA	NA	NA	NA	NA	NA	NA	NA	NA	NA	NA	NA	NA	NA	NA	NA	NA	NA
2017	53	male	1	0	6	4	no	100	38.1	110	70	yes	no	yes	no	no	no	no	no	no	no	no	no	NA	NA	NA	NA	NA	NA	NA	NA	NA	NA	NA	NA	NA	NA	NA	NA	NA	NA	NA	NA	NA	NA	NA
2017	37	male	1	0	5	5	no	84	37.3	110	70	yes	yes	yes	no	no	no	no	no	no	no	no	no	NA	NA	NA	NA	NA	NA	NA	NA	NA	NA	NA	NA	NA	NA	NA	NA	NA	NA	NA	NA	NA	NA	NA
2017	37	female	1	0	2	3	no	88	36.1	120	80	yes	yes	yes	no	no	no	no	no	no	no	no	no	no	NA	NA	NA	NA	NA	NA	NA	NA	NA	NA	NA	NA	NA	NA	NA	NA	NA	NA	NA	NA	NA	NA
2017	30	male	2	0	5	3	no	94	38.5	120	80	yes	yes	yes	yes	no	no	no	no	no	no	no	no	NA	1	NA	0	NA	NA	NA	NA	NA	NA	NA	NA	NA	NA	NA	NA	NA	NA	NA	NA	NA	NA	NA
2017	37	male	1	0	5	3	no	122	39.8	90	60	yes	yes	yes	yes	no	no	no	no	no	no	no	no	NA	NA	NA	NA	NA	NA	NA	NA	NA	NA	NA	NA	NA	NA	NA	NA	NA	NA	NA	NA	NA	NA	NA
2017	19	male	1	0	1	8	no	95	39.6	130	90	yes	yes	no	yes	no	no	no	no	no	no	no	no	NA	1	NA	0	NA	NA	NA	NA	NA	NA	NA	NA	NA	NA	NA	NA	4.93	4.12	100.34	42.78	31.85	46.12	15.27
2017	24	male	2	0	6	3	no	80	37.5	110	80	yes	yes	yes	yes	no	no	no	no	no	no	no	no	NA	NA	NA	NA	NA	NA	NA	NA	NA	NA	NA	NA	NA	NA	NA	NA	NA	NA	NA	NA	NA	NA	NA
2017	78	male	1	0	1	6	no	86	37.8	130	70	yes	yes	no	no	no	no	no	no	no	yes	no	no	NA	NA	NA	NA	5.04	74	11	4.9	151	0.4	125	NA	NA	NA	NA	NA	NA	NA	NA	NA	NA	NA	NA
2017	84	female	1	0	2	9	no	120	37.3	120	80	yes	yes	yes	no	no	no	no	no	no	no	no	no	no	NA	NA	NA	NA	NA	NA	NA	NA	NA	NA	NA	NA	NA	NA	NA	NA	NA	NA	NA	NA	NA	NA
2017	58	female	1	0	4	4	no	72	37	120	70	yes	yes	yes	no	no	no	no	no	no	no	no	no	no	NA	NA	NA	NA	NA	NA	NA	NA	NA	NA	NA	NA	NA	NA	NA	NA	NA	NA	NA	NA	NA	NA
2017	62	female	1	0	4	3	no	90	37	100	70	yes	yes	yes	no	no	no	no	no	no	no	no	no	no	NA	NA	NA	NA	NA	NA	NA	NA	NA	NA	NA	NA	NA	NA	NA	NA	NA	NA	NA	NA	NA	NA
2017	20	female	2	0	4	4	no	110	39	85	50	yes	yes	no	yes	no	no	no	no	no	no	no	no	no	1	NA	0	2.2	53.71	14.28	4.73	129	0.398	143	NA	NA	NA	NA	NA	NA	NA	NA	NA	NA	NA	NA
2017	46	female	2	0	3	3	no	86	38	110	65	yes	yes	no	yes	yes	no	no	no	no	no	no	no	no	1	NA	0	NA	NA	NA	NA	NA	NA	NA	NA	NA	NA	NA	NA	NA	NA	NA	NA	NA	NA	NA
2017	34	female	1	0	5	2	no	95	37.2	90	60	yes	yes	no	no	no	no	no	no	no	no	no	no	no	NA	NA	NA	NA	NA	NA	NA	NA	NA	NA	NA	NA	NA	NA	NA	NA	NA	NA	NA	NA	NA	NA
2017	63	female	1	0	10	3	no	124	36.6	110	80	yes	yes	yes	no	no	no	no	no	no	no	no	no	no	NA	1	NA	NA	NA	NA	NA	NA	NA	NA	NA	NA	NA	NA	NA	NA	NA	NA	NA	NA	NA	NA
2017	19	female	1	0	1	4	no	90	38.5	110	60	yes	yes	yes	no	no	no	no	no	no	no	no	no	no	1	NA	0	6.8	83.6	5.3	3.16	103	0.3	199	NA	NA	NA	NA	NA	6.03	3.53	59.2	NA	22.6	15.9	17.4
2017	44	female	1	0	3	6	no	80	37	95	70	yes	yes	no	no	no	no	yes	no	no	no	no	no	no	NA	NA	NA	NA	NA	NA	NA	NA	NA	NA	NA	NA	NA	NA	NA	NA	NA	NA	NA	NA	NA	NA
2017	60	female	1	0	3	8	no	84	36.5	130	80	yes	yes	yes	no	no	no	no	no	no	no	no	no	no	NA	NA	NA	NA	NA	NA	NA	NA	NA	NA	NA	NA	NA	NA	NA	NA	NA	NA	NA	NA	NA	NA
2017	60	male	1	0	3	7	no	86	38.6	120	70	yes	yes	yes	no	no	no	no	no	no	no	no	no	NA	NA	NA	NA	NA	NA	NA	NA	NA	NA	NA	NA	NA	NA	NA	NA	NA	NA	NA	NA	NA	NA	NA
2017	43	female	1	0	5	4	no	88	38	110	70	yes	yes	yes	no	yes	no	no	no	no	no	no	no	no	NA	NA	NA	NA	NA	NA	NA	NA	NA	NA	NA	NA	NA	NA	NA	NA	NA	NA	NA	NA	NA	NA
2017	81	male	1	0	2	6	no	80	38	110	70	yes	yes	yes	no	no	no	no	no	no	no	no	no	NA	NA	NA	NA	NA	NA	NA	NA	NA	NA	NA	NA	NA	NA	NA	NA	NA	NA	NA	NA	NA	NA	NA
2017	34	female	1	0	3	7	no	110	38	125	85	yes	yes	no	yes	no	no	yes	no	no	no	no	no	no	1	NA	0	8.74	70.4	12.8	4.64	147	0.423	165	NA	NA	NA	NA	NA	4.69	3.9	82	NA	32.7	30.8	54.5
2017	71	female	1	0	5	14	no	82	36.7	140	70	yes	yes	yes	no	no	no	no	no	no	yes	no	no	no	NA	NA	NA	NA	NA	NA	NA	NA	NA	NA	NA	NA	NA	NA	NA	NA	NA	NA	NA	NA	NA	NA
2017	30	female	1	0	4	5	no	96	38.9	110	80	yes	yes	no	yes	no	no	no	no	no	no	no	no	no	NA	NA	NA	NA	NA	NA	NA	NA	NA	NA	NA	NA	NA	NA	NA	NA	NA	NA	NA	NA	NA	NA
2017	73	female	1	0	3	3	no	76	37	90	60	yes	yes	yes	yes	no	no	no	no	no	no	no	no	no	NA	NA	NA	NA	NA	NA	NA	NA	NA	NA	NA	NA	NA	NA	NA	NA	NA	NA	NA	NA	NA	NA
2017	49	female	1	0	6	6	no	90	37.5	130	90	yes	yes	yes	no	no	no	no	no	no	no	no	no	no	NA	NA	NA	NA	NA	NA	NA	NA	NA	NA	NA	NA	NA	NA	NA	NA	NA	NA	NA	NA	NA	NA
2017	35	female	2	0	6	4	no	86	37.1	100	70	yes	yes	no	yes	no	no	no	no	no	no	no	no	no	NA	NA	NA	NA	NA	NA	NA	NA	NA	NA	NA	NA	NA	NA	NA	NA	NA	NA	NA	NA	NA	NA
2017	60	female	1	0	6	4	no	98	36.7	150	90	yes	yes	no	no	no	no	no	no	no	no	no	no	no	NA	NA	NA	NA	NA	NA	NA	NA	NA	NA	NA	NA	NA	NA	NA	NA	NA	NA	NA	NA	NA	NA
2017	44	female	1	0	1	7	no	116	38.2	130	90	yes	yes	yes	no	no	no	no	no	no	no	no	no	no	1	NA	0	5.55	81.7	8.3	4.45	137	0.385	140	NA	NA	NA	NA	NA	9.22	2.98	68.1	NA	22	14.8	NA
2017	36	female	1	0	3	5	no	100	38.7	100	60	yes	yes	yes	no	no	no	no	no	no	no	no	no	no	NA	NA	NA	NA	NA	NA	NA	NA	NA	NA	NA	NA	NA	NA	NA	NA	NA	NA	NA	NA	NA	NA
2017	35	female	2	0	4	8	no	85	38.5	100	60	yes	yes	yes	yes	no	no	no	no	no	no	no	no	no	NA	NA	NA	NA	NA	NA	NA	NA	NA	NA	NA	NA	NA	NA	NA	NA	NA	NA	NA	NA	NA	NA
2017	42	male	1	0	3	4	no	85	38.7	120	70	yes	yes	no	no	no	no	no	no	no	no	no	no	NA	NA	NA	NA	NA	NA	NA	NA	NA	NA	NA	NA	NA	NA	NA	NA	NA	NA	NA	NA	NA	NA	NA
2017	38	female	1	0	2	5	no	90	36.8	110	80	yes	yes	yes	no	no	no	no	no	no	no	no	yes	no	NA	NA	NA	NA	NA	NA	NA	NA	NA	NA	NA	NA	NA	NA	NA	NA	NA	NA	NA	NA	NA	NA
2017	79	female	1	0	7	3	no	93	36.8	140	80	yes	yes	no	no	no	no	no	no	no	no	no	no	no	NA	NA	NA	NA	NA	NA	NA	NA	NA	NA	NA	NA	NA	NA	NA	NA	NA	NA	NA	NA	NA	NA
2017	50	female	1	0	3	4	no	90	38.5	100	60	yes	yes	no	no	no	no	no	no	no	no	no	no	no	NA	NA	NA	NA	NA	NA	NA	NA	NA	NA	NA	NA	NA	NA	NA	NA	NA	NA	NA	NA	NA	NA
2017	22	female	3	0	9	6	no	92	39	115	65	yes	yes	yes	yes	no	no	yes	no	no	no	no	no	no	NA	1	NA	NA	NA	NA	NA	NA	NA	NA	NA	NA	NA	NA	NA	NA	NA	NA	NA	NA	NA	NA
2017	24	female	2	0	4	4	no	76	37.7	90	60	yes	yes	yes	yes	no	no	no	yes	no	no	no	no	no	1	NA	0	NA	NA	NA	NA	NA	NA	NA	NA	NA	NA	NA	NA	NA	NA	NA	NA	NA	NA	NA
2017	51	female	2	0	4	4	no	101	38.5	120	70	yes	yes	no	yes	no	no	no	no	no	no	no	no	no	NA	NA	NA	NA	NA	NA	NA	NA	NA	NA	NA	NA	NA	NA	NA	NA	NA	NA	NA	NA	NA	NA
2017	24	female	1	0	1	7	no	110	39	110	70	yes	yes	yes	no	no	no	no	no	no	no	no	no	yes	1	NA	0	8.6	88.7	5.2	3.3	106	0.32	152	NA	NA	NA	NA	NA	4.8	1.5	63	NA	31	31	12
2017	28	female	3	0	5	5	no	102	38	85	55	yes	yes	yes	yes	no	no	yes	no	no	no	no	no	no	NA	NA	NA	NA	NA	NA	NA	NA	NA	NA	NA	NA	NA	NA	NA	NA	NA	NA	NA	NA	NA	NA
2017	36	female	1	0	1	6	no	78	39	120	80	yes	yes	no	no	no	no	no	no	no	no	no	no	no	1	NA	0	5.697	82.46	8.86	4.228	122	0.39	132.2	NA	NA	NA	NA	NA	NA	NA	NA	NA	NA	NA	NA
2017	27	female	1	0	2	9	no	124	38.5	100	60	yes	yes	no	yes	no	no	no	no	no	no	no	no	no	NA	NA	NA	NA	NA	NA	NA	NA	NA	NA	NA	NA	NA	NA	NA	NA	NA	NA	NA	NA	NA	NA
2017	50	female	1	0	5	3	no	90	37.5	120	80	yes	yes	yes	no	no	no	no	no	no	no	no	no	no	NA	NA	NA	NA	NA	NA	NA	NA	NA	NA	NA	NA	NA	NA	NA	NA	NA	NA	NA	NA	NA	NA
2017	27	female	1	0	2	8	no	76	38.2	120	80	yes	yes	yes	no	no	no	no	no	no	no	no	no	no	NA	NA	NA	NA	NA	NA	NA	NA	NA	NA	NA	NA	NA	NA	NA	NA	NA	NA	NA	NA	NA	NA
2017	30	female	1	0	5	5	no	102	37.6	90	50	yes	yes	no	no	no	no	no	no	no	no	no	no	no	NA	NA	NA	NA	NA	NA	NA	NA	NA	NA	NA	NA	NA	NA	NA	NA	NA	NA	NA	NA	NA	NA
2017	87	female	1	0	1	7	no	98	39.2	120	70	yes	yes	yes	no	no	no	no	no	no	no	no	no	no	1	NA	0	8.3	75.24	8.78	4.6	140	0.428	153	NA	NA	NA	NA	NA	5.26	6.3	75	37.6	29.6	17.1	18.8
2017	35	female	1	0	6	3	no	96	37.8	100	60	yes	yes	yes	no	no	no	no	no	no	no	no	no	no	NA	NA	NA	NA	NA	NA	NA	NA	NA	NA	NA	NA	NA	NA	NA	NA	NA	NA	NA	NA	NA	NA
2017	39	female	1	0	2	6	no	116	38.8	120	65	yes	no	yes	no	no	no	no	no	no	no	no	no	yes	NA	NA	NA	NA	NA	NA	NA	NA	NA	NA	NA	NA	NA	NA	NA	NA	NA	NA	NA	NA	NA	NA
2017	83	female	1	0	9	2	no	84	37	130	80	no	no	yes	no	no	no	yes	no	no	no	no	no	no	1	NA	0	NA	NA	NA	NA	NA	NA	NA	NA	NA	NA	NA	NA	NA	NA	NA	NA	NA	NA	NA
2017	32	female	1	0	7	4	no	82	37	110	80	yes	yes	yes	no	no	no	no	no	no	no	no	no	no	NA	NA	NA	NA	NA	NA	NA	NA	NA	NA	NA	NA	NA	NA	NA	NA	NA	NA	NA	NA	NA	NA
2017	40	female	2	0	7	2	no	68	37.2	120	80	yes	yes	no	no	no	no	yes	no	no	no	no	no	no	NA	NA	NA	NA	NA	NA	NA	NA	NA	NA	NA	NA	NA	NA	NA	NA	NA	NA	NA	NA	NA	NA
2017	29	female	1	0	6	4	no	80	37.5	140	70	yes	yes	yes	no	no	no	no	no	no	no	no	no	no	1	NA	0	NA	NA	NA	NA	NA	NA	NA	NA	NA	NA	NA	NA	NA	NA	NA	NA	NA	NA	NA
2017	21	female	1	0	2	8	no	122	38.2	100	70	yes	yes	yes	yes	no	no	no	no	no	no	no	no	no	NA	NA	NA	NA	NA	NA	NA	NA	NA	NA	NA	NA	NA	NA	NA	NA	NA	NA	NA	NA	NA	NA
2017	31	female	1	0	5	4	no	110	38.8	120	70	yes	yes	no	no	no	no	no	no	no	no	no	no	no	NA	NA	NA	NA	NA	NA	NA	NA	NA	NA	NA	NA	NA	NA	NA	NA	NA	NA	NA	NA	NA	NA
2017	57	female	1	0	5	4	no	70	37.7	120	70	yes	yes	no	yes	no	no	yes	no	no	no	no	no	no	NA	NA	NA	NA	NA	NA	NA	NA	NA	NA	NA	NA	NA	NA	NA	NA	NA	NA	NA	NA	NA	NA
2017	20	female	1	0	1	8	no	90	39.8	110	60	yes	yes	no	yes	no	no	no	no	no	no	no	no	no	1	NA	0	9.18	81	9.9	4.76	137	0.39	207	17.9	67	1.33	3.91	41.5	5.23	3.9	93	44.6	22.8	13.1	18.3
2017	20	female	1	0	2	4	no	96	38.5	120	70	yes	yes	no	no	no	no	no	no	no	no	no	no	no	NA	NA	NA	NA	NA	NA	NA	NA	NA	NA	NA	NA	NA	NA	NA	NA	NA	NA	NA	NA	NA	NA
2017	30	female	1	0	2	5	no	76	38	100	70	yes	yes	yes	no	no	no	no	no	no	no	no	no	yes	NA	NA	NA	NA	NA	NA	NA	NA	NA	NA	NA	NA	NA	NA	NA	NA	NA	NA	NA	NA	NA	NA
2017	34	female	2	0	6	5	no	90	37.5	110	80	no	yes	yes	yes	no	no	no	no	no	no	no	no	no	NA	NA	NA	NA	NA	NA	NA	NA	NA	NA	NA	NA	NA	NA	NA	NA	NA	NA	NA	NA	NA	NA
2017	21	female	1	0	1	7	no	90	37	110	70	yes	yes	yes	yes	no	no	no	no	no	no	no	no	no	1	NA	0	6.29	78.14	5.603	3.812	118	0.36	194.3	17.1	71	1.27	4.23	40	5.75	2.42	62.72	37.07	35.26	9.6	11.9
2017	61	female	1	0	1	5	no	86	36.8	110	60	no	no	no	no	no	no	no	no	no	no	no	no	no	1	NA	1	3.158	67.44	25.5	5.027	139	0.44	57.25	NA	NA	NA	NA	NA	NA	NA	NA	NA	87.2	52.4	59
2017	61	female	1	0	3	7	no	108	39	100	60	yes	yes	yes	no	no	no	yes	no	no	no	no	no	no	NA	NA	NA	NA	NA	NA	NA	NA	NA	NA	NA	NA	NA	NA	NA	NA	NA	NA	NA	NA	NA	NA
2017	19	female	1	0	1	4	no	100	39.5	120	80	yes	yes	yes	no	no	no	no	no	no	no	no	no	no	0	NA	1	9.7	78	13	4	124	0.36	172	NA	NA	NA	NA	NA	NA	NA	NA	NA	NA	NA	NA
2017	38	female	1	0	3	7	no	110	39.6	130	80	yes	yes	yes	no	no	no	no	no	no	no	no	no	no	NA	NA	NA	NA	NA	NA	NA	NA	NA	NA	NA	NA	NA	NA	NA	NA	NA	NA	NA	NA	NA	NA
2017	28	female	1	0	5	7	no	75	39.5	110	65	yes	yes	no	yes	no	no	no	no	no	no	no	no	no	1	NA	0	5.8	83.4	8.4	3.6	120	0.32	127	NA	NA	NA	NA	NA	7.3	1.8	60	26.6	21	13	7
2017	22	female	1	0	2	5	no	90	38.7	110	70	yes	yes	yes	no	no	no	no	no	no	no	no	no	yes	NA	NA	NA	NA	NA	NA	NA	NA	NA	NA	NA	NA	NA	NA	NA	NA	NA	NA	NA	NA	NA	NA
2017	47	female	1	0	3	5	no	86	36.8	100	60	yes	yes	no	no	no	no	yes	no	no	no	no	no	no	NA	NA	NA	NA	NA	NA	NA	NA	NA	NA	NA	NA	NA	NA	NA	NA	NA	NA	NA	NA	NA	NA
2017	49	female	1	0	2	4	no	70	37.9	110	60	yes	yes	yes	no	no	no	no	no	no	no	no	no	no	1	NA	0	NA	NA	NA	NA	NA	NA	NA	NA	NA	NA	NA	NA	NA	NA	NA	NA	NA	NA	NA
2017	58	female	1	0	3	5	no	88	39.6	110	70	yes	yes	yes	no	no	no	no	no	no	no	no	no	no	NA	NA	NA	NA	NA	NA	NA	NA	NA	NA	NA	NA	NA	NA	NA	NA	NA	NA	NA	NA	NA	NA
2017	31	female	1	0	2	2	no	91	39	130	90	no	no	yes	no	no	no	no	no	no	no	no	no	no	NA	NA	NA	NA	NA	NA	NA	NA	NA	NA	NA	NA	NA	NA	NA	NA	NA	NA	NA	NA	NA	NA
2017	34	female	1	0	2	9	no	90	38.5	110	70	yes	yes	yes	no	no	no	no	no	no	no	no	no	no	1	NA	0	NA	NA	NA	NA	NA	NA	NA	NA	NA	NA	NA	NA	NA	NA	NA	NA	NA	NA	NA
2017	47	female	1	0	5	4	no	92	39	115	75	yes	yes	yes	yes	no	no	no	no	no	no	no	no	no	NA	NA	NA	NA	NA	NA	NA	NA	NA	NA	NA	NA	NA	NA	NA	NA	NA	NA	NA	NA	NA	NA
2017	56	female	1	0	1	10	no	84	38.6	130	80	no	no	no	no	no	no	yes	no	no	no	no	no	no	NA	NA	NA	6.47	67.15	18.15	4.487	135	0.42	236.8	NA	NA	NA	NA	NA	7.3	2.9	87	NA	31.1	26.2	36.6
2017	24	female	1	0	6	1	no	94	37.4	95	60	yes	yes	yes	no	no	no	no	no	no	no	no	no	no	NA	NA	NA	NA	NA	NA	NA	NA	NA	NA	NA	NA	NA	NA	NA	NA	NA	NA	NA	NA	NA	NA
2017	20	female	2	0	3	7	no	90	38.5	110	70	yes	yes	yes	yes	no	no	yes	no	no	no	no	no	no	1	NA	0	7.4	83.21	9.09	4.33	130	0.385	168	NA	NA	NA	NA	NA	NA	NA	NA	NA	NA	NA	NA
2017	32	female	1	0	5	3	no	95	38.5	100	60	yes	yes	no	no	no	no	no	no	no	no	no	no	no	NA	NA	NA	NA	NA	NA	NA	NA	NA	NA	NA	NA	NA	NA	NA	NA	NA	NA	NA	NA	NA	NA
2017	26	female	1	0	5	1	no	101	37	100	60	yes	yes	yes	no	no	no	no	no	no	no	no	no	no	NA	NA	NA	NA	NA	NA	NA	NA	NA	NA	NA	NA	NA	NA	NA	NA	NA	NA	NA	NA	NA	NA
2017	51	female	1	0	1	6	no	90	38.6	90	60	yes	no	no	no	no	no	yes	no	no	no	no	no	no	1	NA	0	4.67	72.6	13.5	3.89	125	0.366	88	16.5	75	1.22	3.37	28.8	4.82	5	78	45.8	52.8	32.6	17.2
2017	15	female	1	0	2	7	no	90	37.7	100	60	yes	yes	yes	no	no	no	no	no	no	no	no	no	no	NA	NA	NA	NA	NA	NA	NA	NA	NA	NA	NA	NA	NA	NA	NA	NA	NA	NA	NA	NA	NA	NA
2017	24	female	1	0	2	8	no	100	37.9	120	70	yes	yes	no	no	no	no	no	no	no	no	no	no	no	NA	NA	NA	NA	NA	NA	NA	NA	NA	NA	NA	NA	NA	NA	NA	NA	NA	NA	NA	NA	NA	NA
2017	74	female	1	0	6	6	no	90	38	120	80	yes	yes	yes	no	no	no	no	no	no	yes	no	no	no	NA	NA	NA	7.26	82.46	8.62	4.08	127	0.36	127	NA	NA	NA	NA	NA	8.11	4.3	85	43.9	26.8	28.2	36.2
2017	38	female	1	0	4	3	no	112	39.7	120	80	yes	yes	yes	no	no	no	no	no	no	no	no	no	no	NA	NA	NA	NA	NA	NA	NA	NA	NA	NA	NA	NA	NA	NA	NA	NA	NA	NA	NA	NA	NA	NA
2017	40	female	1	0	5	3	no	85	36.5	120	80	yes	yes	yes	no	no	no	yes	no	no	no	no	no	no	NA	NA	NA	NA	NA	NA	NA	NA	NA	NA	NA	NA	NA	NA	NA	NA	NA	NA	NA	NA	NA	NA
2017	25	female	1	0	1	6	no	110	39	100	60	yes	yes	yes	no	no	no	no	no	no	no	no	no	no	1	NA	0	7.49	86.17	5.17	3.4	100	0.3	160	NA	NA	NA	NA	NA	NA	NA	NA	NA	NA	NA	NA
2017	52	female	1	0	5	3	no	80	37.2	100	60	yes	yes	no	no	no	no	no	no	no	no	no	no	no	1	NA	0	NA	NA	NA	NA	NA	NA	NA	NA	NA	NA	NA	NA	NA	NA	NA	NA	NA	NA	NA
2017	21	male	1	0	3	6	no	70	36.5	110	70	yes	yes	yes	no	no	no	no	no	no	no	no	no	NA	NA	NA	NA	NA	NA	NA	NA	NA	NA	NA	NA	NA	NA	NA	NA	NA	NA	NA	NA	NA	NA	NA
2017	50	female	2	0	4	3	no	78	36.6	110	70	yes	yes	yes	yes	no	no	no	no	no	no	no	no	no	NA	NA	NA	NA	NA	NA	NA	NA	NA	NA	NA	NA	NA	NA	NA	NA	NA	NA	NA	NA	NA	NA
2017	58	female	1	0	5	6	no	68	37.2	120	70	yes	yes	yes	no	no	no	no	no	no	no	no	no	no	NA	NA	NA	NA	NA	NA	NA	NA	NA	NA	NA	NA	NA	NA	NA	NA	NA	NA	NA	NA	NA	NA
2017	57	female	1	0	3	10	no	90	39.2	100	60	yes	yes	yes	yes	no	no	no	no	no	no	no	yes	no	NA	NA	NA	NA	NA	NA	NA	NA	NA	NA	NA	NA	NA	NA	NA	NA	NA	NA	NA	NA	NA	NA
2017	43	female	1	0	2	3	no	120	37.9	110	70	yes	no	yes	no	no	no	no	no	no	no	no	no	no	1	NA	0	NA	NA	NA	NA	NA	NA	NA	NA	NA	NA	NA	NA	NA	NA	NA	NA	NA	NA	NA
2017	16	female	1	0	4	6	no	95	38	110	70	yes	yes	yes	no	no	no	no	no	no	no	no	no	no	NA	NA	NA	NA	NA	NA	NA	NA	NA	NA	NA	NA	NA	NA	NA	NA	NA	NA	NA	NA	NA	NA
2017	39	female	1	0	6	1	no	68	37	110	70	yes	yes	yes	no	no	no	no	no	no	no	no	no	no	NA	NA	NA	NA	NA	NA	NA	NA	NA	NA	NA	NA	NA	NA	NA	NA	NA	NA	NA	NA	NA	NA
2017	60	female	1	0	3	8	no	100	39.2	140	90	yes	yes	no	no	no	no	no	no	no	no	no	no	no	NA	NA	NA	NA	NA	NA	NA	NA	NA	NA	NA	NA	NA	NA	NA	NA	NA	NA	NA	NA	NA	NA
2017	29	female	1	0	3	6	no	82	39.7	90	60	yes	yes	yes	no	no	no	no	no	no	no	no	no	no	NA	NA	NA	NA	NA	NA	NA	NA	NA	NA	NA	NA	NA	NA	NA	NA	NA	NA	NA	NA	NA	NA
2017	45	male	1	0	1	3	no	95	39	110	60	yes	yes	yes	no	no	no	no	no	no	no	no	no	NA	1	NA	0	4.6	68	19	4.5	138	0.43	169	16.6	75	1.22	2.96	36.4	6.04	3.7	70	37.5	83.1	30	26
2017	32	female	2	0	5	3	no	84	36.8	90	50	yes	yes	yes	yes	no	no	no	no	no	no	no	no	no	NA	NA	NA	NA	NA	NA	NA	NA	NA	NA	NA	NA	NA	NA	NA	NA	NA	NA	NA	NA	NA	NA
2017	38	female	1	0	2	7	no	90	37.2	125	80	yes	yes	yes	no	no	no	no	no	no	no	no	no	no	NA	NA	NA	NA	NA	NA	NA	NA	NA	NA	NA	NA	NA	NA	NA	NA	NA	NA	NA	NA	NA	NA
2017	63	female	1	0	5	4	no	86	37.3	90	60	yes	yes	no	no	no	no	no	no	no	no	no	no	no	NA	NA	NA	NA	NA	NA	NA	NA	NA	NA	NA	NA	NA	NA	NA	NA	NA	NA	NA	NA	NA	NA
2017	79	female	1	0	4	6	no	80	37.7	100	60	yes	yes	yes	no	no	no	no	no	no	no	no	yes	no	NA	NA	NA	NA	NA	NA	NA	NA	NA	NA	NA	NA	NA	NA	NA	NA	NA	NA	NA	NA	NA	NA
2017	23	female	2	0	4	5	no	86	36.8	100	60	yes	yes	yes	yes	no	no	yes	no	no	no	no	no	no	NA	NA	NA	NA	NA	NA	NA	NA	NA	NA	NA	NA	NA	NA	NA	NA	NA	NA	NA	NA	NA	NA
2017	70	female	1	0	2	6	no	72	36.8	120	70	yes	yes	yes	no	no	no	no	no	no	no	no	no	no	NA	NA	NA	NA	NA	NA	NA	NA	NA	NA	NA	NA	NA	NA	NA	NA	NA	NA	NA	NA	NA	NA
2017	27	female	2	0	4	7	no	90	38.8	90	60	yes	yes	no	yes	no	no	no	no	no	no	no	no	no	NA	NA	NA	NA	NA	NA	NA	NA	NA	NA	NA	NA	NA	NA	NA	NA	NA	NA	NA	NA	NA	NA
2017	71	female	1	0	2	6	no	80	36.5	140	80	yes	yes	yes	no	no	no	no	no	no	no	no	no	no	NA	NA	NA	NA	NA	NA	NA	NA	NA	NA	NA	NA	NA	NA	NA	NA	NA	NA	NA	NA	NA	NA
2017	33	female	1	0	1	7	no	90	38	110	70	yes	yes	yes	no	no	no	no	no	no	no	no	no	no	1	NA	0	6.44	82.7	8.4	4.44	96	0.311	323	21.7	51	1.66	2.75	35.5	NA	NA	NA	NA	NA	NA	NA
2017	25	female	1	0	4	6	no	94	39.8	110	70	yes	yes	yes	no	no	no	no	no	no	no	no	no	no	NA	NA	NA	NA	NA	NA	NA	NA	NA	NA	NA	NA	NA	NA	NA	NA	NA	NA	NA	NA	NA	NA
2017	25	female	1	0	2	5	no	90	36.8	120	60	yes	yes	yes	no	yes	no	no	no	no	no	no	no	yes	NA	NA	NA	NA	NA	NA	NA	NA	NA	NA	NA	NA	NA	NA	NA	NA	NA	NA	NA	NA	NA	NA
2017	31	female	2	0	6	3	no	88	36.5	140	90	yes	yes	yes	yes	no	no	no	no	no	no	no	no	no	NA	NA	NA	NA	NA	NA	NA	NA	NA	NA	NA	NA	NA	NA	NA	NA	NA	NA	NA	NA	NA	NA
2017	46	female	1	0	6	5	no	88	38.2	110	80	yes	yes	no	no	no	no	yes	no	no	no	no	no	no	NA	NA	NA	NA	NA	NA	NA	NA	NA	NA	NA	NA	NA	NA	NA	NA	NA	NA	NA	NA	NA	NA
2017	24	female	2	0	3	8	no	85	36.8	120	80	yes	yes	yes	yes	no	no	no	no	no	no	no	no	no	NA	NA	NA	NA	NA	NA	NA	NA	NA	NA	NA	NA	NA	NA	NA	NA	NA	NA	NA	NA	NA	NA
2017	28	female	1	0	4	8	no	102	39.5	100	60	yes	yes	yes	yes	no	no	yes	no	no	no	no	no	no	NA	NA	NA	NA	NA	NA	NA	NA	NA	NA	NA	NA	NA	NA	NA	NA	NA	NA	NA	NA	NA	NA
2017	54	female	2	0	6	6	no	85	37.1	130	70	yes	yes	no	yes	no	no	no	no	no	no	no	yes	no	NA	NA	NA	NA	NA	NA	NA	NA	NA	NA	NA	NA	NA	NA	NA	NA	NA	NA	NA	NA	NA	NA
2017	38	female	1	0	3	5	no	90	36.3	120	80	yes	yes	yes	no	no	no	no	no	no	no	no	no	no	NA	NA	NA	NA	NA	NA	NA	NA	NA	NA	NA	NA	NA	NA	NA	NA	NA	NA	NA	NA	NA	NA
2017	31	female	2	0	7	5	no	88	38	90	70	yes	yes	yes	no	no	no	yes	no	no	no	no	no	no	NA	NA	NA	NA	NA	NA	NA	NA	NA	NA	NA	NA	NA	NA	NA	NA	NA	NA	NA	NA	NA	NA
2017	21	female	1	0	4	4	no	75	36.8	95	60	yes	yes	no	no	no	no	no	no	no	no	no	no	no	NA	NA	NA	NA	NA	NA	NA	NA	NA	NA	NA	NA	NA	NA	NA	NA	NA	NA	NA	NA	NA	NA
2017	46	female	1	0	4	6	no	90	38.2	110	60	yes	yes	yes	no	no	no	no	no	no	no	no	no	no	NA	NA	NA	NA	NA	NA	NA	NA	NA	NA	NA	NA	NA	NA	NA	NA	NA	NA	NA	NA	NA	NA
2017	56	female	1	0	2	6	no	120	39	140	90	yes	yes	no	no	no	no	no	no	no	no	no	no	no	NA	NA	NA	NA	NA	NA	NA	NA	NA	NA	NA	NA	NA	NA	NA	NA	NA	NA	NA	NA	NA	NA
2017	20	female	1	0	5	3	no	72	37	100	60	yes	yes	yes	yes	no	no	no	no	no	no	no	no	no	NA	NA	NA	NA	NA	NA	NA	NA	NA	NA	NA	NA	NA	NA	NA	NA	NA	NA	NA	NA	NA	NA
2017	54	female	2	0	6	2	no	80	37	95	65	yes	yes	yes	yes	no	no	no	no	no	no	no	no	no	1	NA	0	NA	NA	NA	NA	NA	NA	NA	NA	NA	NA	NA	NA	NA	NA	NA	NA	NA	NA	NA
2017	36	female	1	0	6	5	no	100	38.8	100	60	yes	yes	yes	no	no	no	no	no	no	no	no	no	no	NA	NA	NA	NA	NA	NA	NA	NA	NA	NA	NA	NA	NA	NA	NA	NA	NA	NA	NA	NA	NA	NA
2017	75	female	1	0	4	4	no	100	38	140	90	yes	yes	yes	no	no	no	no	no	no	no	no	yes	no	NA	NA	NA	NA	NA	NA	NA	NA	NA	NA	NA	NA	NA	NA	NA	NA	NA	NA	NA	NA	NA	NA
2017	27	female	2	0	5	15	no	100	38.3	110	70	yes	yes	yes	yes	no	no	yes	no	no	no	no	no	no	NA	NA	NA	NA	NA	NA	NA	NA	NA	NA	NA	NA	NA	NA	NA	NA	NA	NA	NA	NA	NA	NA
2017	53	female	2	0	8	4	no	90	35.5	110	70	yes	yes	yes	yes	no	no	no	no	no	no	no	no	no	NA	NA	NA	NA	NA	NA	NA	NA	NA	NA	NA	NA	NA	NA	NA	NA	NA	NA	NA	NA	NA	NA
2017	39	male	1	0	5	6	no	75	36.5	110	60	yes	yes	yes	no	no	no	no	no	no	no	no	no	NA	NA	NA	NA	NA	NA	NA	NA	NA	NA	NA	NA	NA	NA	NA	NA	NA	NA	NA	NA	NA	NA	NA
2017	21	female	1	0	2	4	no	96	39	100	60	yes	yes	yes	no	no	no	no	no	no	no	no	no	no	NA	NA	NA	NA	NA	NA	NA	NA	NA	NA	NA	NA	NA	NA	NA	NA	NA	NA	NA	NA	NA	NA
2017	28	female	1	0	3	7	no	74	38.3	100	60	yes	yes	yes	no	no	no	yes	no	no	no	no	no	no	NA	NA	NA	NA	NA	NA	NA	NA	NA	NA	NA	NA	NA	NA	NA	NA	NA	NA	NA	NA	NA	NA
2017	45	female	2	0	5	4	no	100	38.5	130	90	yes	yes	yes	yes	no	no	no	no	no	no	no	no	no	NA	NA	NA	NA	NA	NA	NA	NA	NA	NA	NA	NA	NA	NA	NA	NA	NA	NA	NA	NA	NA	NA
2017	47	female	1	0	2	15	no	78	36	150	90	yes	yes	yes	no	no	no	no	no	no	no	no	no	no	NA	NA	NA	NA	NA	NA	NA	NA	NA	NA	NA	NA	NA	NA	NA	NA	NA	NA	NA	NA	NA	NA
2017	51	female	1	0	4	4	no	60	35.5	100	70	yes	yes	no	no	no	no	no	no	no	no	no	no	no	NA	NA	NA	NA	NA	NA	NA	NA	NA	NA	NA	NA	NA	NA	NA	NA	NA	NA	NA	NA	NA	NA
2017	56	female	1	0	5	3	no	76	36.7	130	85	yes	yes	yes	no	no	no	no	no	no	no	no	no	no	NA	NA	NA	NA	NA	NA	NA	NA	NA	NA	NA	NA	NA	NA	NA	NA	NA	NA	NA	NA	NA	NA
2017	21	female	1	0	6	3	no	88	37.1	110	60	yes	yes	yes	yes	no	no	no	no	no	no	no	no	yes	NA	NA	NA	NA	NA	NA	NA	NA	NA	NA	NA	NA	NA	NA	NA	NA	NA	NA	NA	NA	NA	NA
2017	60	female	1	0	2	4	no	80	39.1	150	90	yes	yes	yes	no	no	no	no	no	no	no	no	no	no	NA	NA	NA	NA	NA	NA	NA	NA	NA	NA	NA	NA	NA	NA	NA	NA	NA	NA	NA	NA	NA	NA
2017	54	female	3	0	1	10	no	100	38.3	100	60	yes	yes	no	no	no	no	yes	yes	no	no	yes	no	no	NA	NA	NA	2.9	71	15	4.1	124	0.36	190	NA	NA	NA	NA	NA	NA	NA	NA	NA	NA	NA	NA
2017	44	female	1	0	2	8	no	86	37	110	60	yes	yes	no	no	no	no	no	no	no	no	no	no	no	1	NA	0	3.89	74.2	10.5	3.72	115	0.344	165	13.2	110	0.94	2.27	33.6	5.44	3.4	86	40.1	31.8	22.4	37.8
2017	71	female	1	0	3	6	no	100	39	115	70	yes	yes	yes	no	no	no	no	no	no	no	no	no	no	NA	NA	NA	NA	NA	NA	NA	NA	NA	NA	NA	NA	NA	NA	NA	NA	NA	NA	NA	NA	NA	NA
2017	62	female	2	0	3	5	no	70	36.8	110	70	yes	yes	no	yes	no	no	yes	no	no	no	no	no	no	NA	NA	NA	NA	NA	NA	NA	NA	NA	NA	NA	NA	NA	NA	NA	NA	NA	NA	NA	NA	NA	NA
2017	52	female	1	0	5	6	no	62	39	100	50	yes	yes	no	no	no	no	no	no	no	no	no	no	no	NA	NA	NA	NA	NA	NA	NA	NA	NA	NA	NA	NA	NA	NA	NA	NA	NA	NA	NA	NA	NA	NA
2017	72	female	1	0	10	4	no	75	36.5	120	80	yes	yes	yes	no	no	no	no	no	no	no	no	no	no	NA	NA	NA	NA	NA	NA	NA	NA	NA	NA	NA	NA	NA	NA	NA	NA	NA	NA	NA	NA	NA	NA
2017	55	female	1	0	2	7	no	90	39.9	180	100	yes	yes	yes	no	no	no	no	no	no	no	no	no	no	NA	NA	NA	NA	NA	NA	NA	NA	NA	NA	NA	NA	NA	NA	NA	NA	NA	NA	NA	NA	NA	NA
2017	29	female	1	0	7	4	no	86	35.9	80	50	yes	yes	yes	yes	yes	no	no	no	no	no	no	no	no	NA	NA	NA	NA	NA	NA	NA	NA	NA	NA	NA	NA	NA	NA	NA	NA	NA	NA	NA	NA	NA	NA
2017	30	female	1	0	6	5	no	90	38.6	130	90	yes	yes	yes	no	no	no	no	no	no	no	no	no	no	NA	NA	NA	NA	NA	NA	NA	NA	NA	NA	NA	NA	NA	NA	NA	NA	NA	NA	NA	NA	NA	NA
2017	38	female	1	0	2	5	no	110	39.4	110	70	yes	yes	yes	no	no	no	no	no	no	no	no	no	yes	NA	NA	NA	NA	NA	NA	NA	NA	NA	NA	NA	NA	NA	NA	NA	NA	NA	NA	NA	NA	NA	NA
2017	19	female	2	0	5	3	no	88	38.6	130	80	no	yes	no	yes	no	no	no	no	no	no	no	no	no	NA	NA	NA	NA	NA	NA	NA	NA	NA	NA	NA	NA	NA	NA	NA	NA	NA	NA	NA	NA	NA	NA
2017	69	female	1	0	1	8	no	80	37.1	130	80	yes	yes	yes	no	no	no	no	no	no	no	no	no	no	1	NA	0	6.69	81.3	5.1	4.19	125	0.382	213	NA	NA	NA	NA	NA	5.8	6.94	82.5	38.93	22.72	18.12	6.92
2017	19	female	1	0	3	3	no	80	39.2	110	70	yes	yes	no	yes	no	no	no	no	no	no	no	no	no	NA	NA	NA	NA	NA	NA	NA	NA	NA	NA	NA	NA	NA	NA	NA	NA	NA	NA	NA	NA	NA	NA
2017	31	female	1	0	2	8	no	100	39.1	110	60	yes	yes	yes	yes	no	no	no	no	no	no	no	no	no	NA	NA	NA	NA	NA	NA	NA	NA	NA	NA	NA	NA	NA	NA	NA	NA	NA	NA	NA	NA	NA	NA
2017	68	female	3	0	10	9	no	82	37.7	110	70	yes	yes	no	no	no	no	no	no	no	no	no	no	no	NA	NA	NA	NA	NA	NA	NA	NA	NA	NA	NA	NA	NA	NA	NA	NA	NA	NA	NA	NA	NA	NA
2017	43	female	1	0	7	5	no	104	36.8	130	100	yes	yes	yes	no	no	no	no	no	no	no	no	no	no	NA	NA	NA	NA	NA	NA	NA	NA	NA	NA	NA	NA	NA	NA	NA	NA	NA	NA	NA	NA	NA	NA
2017	67	female	1	0	2	5	no	100	37.8	110	70	no	no	no	no	no	no	no	no	no	no	no	no	no	NA	NA	NA	NA	NA	NA	NA	NA	NA	NA	NA	NA	NA	NA	NA	NA	NA	NA	NA	NA	NA	NA
2017	23	female	1	0	2	6	no	120	40.5	110	70	yes	yes	yes	yes	no	no	no	no	no	no	no	no	no	NA	NA	NA	NA	NA	NA	NA	NA	NA	NA	NA	NA	NA	NA	NA	NA	NA	NA	NA	NA	NA	NA
2017	52	female	1	0	3	3	no	90	38.6	100	60	yes	yes	yes	no	no	no	no	no	no	no	no	yes	no	NA	NA	NA	NA	NA	NA	NA	NA	NA	NA	NA	NA	NA	NA	NA	NA	NA	NA	NA	NA	NA	NA
2017	55	female	1	0	6	4	no	90	38	95	60	yes	yes	yes	no	no	no	no	no	no	no	no	no	no	NA	NA	NA	NA	NA	NA	NA	NA	NA	NA	NA	NA	NA	NA	NA	NA	NA	NA	NA	NA	NA	NA
2017	25	female	1	0	1	3	no	98	38.6	90	50	yes	yes	yes	no	no	no	no	no	no	no	no	no	yes	1	NA	0	8.205	90.11	4.89	3.895	117	0.35	247.7	NA	NA	NA	NA	NA	5.33	2.04	49.52	NA	33.85	22.46	26.01
2017	58	female	1	0	3	6	no	105	40	110	70	yes	yes	yes	no	no	no	no	no	no	yes	no	no	no	NA	NA	NA	NA	NA	NA	NA	NA	NA	NA	NA	NA	NA	NA	NA	NA	NA	NA	NA	NA	NA	NA
2017	48	female	1	0	2	8	no	100	38.6	100	60	yes	yes	yes	yes	no	no	no	no	no	no	no	no	no	NA	NA	NA	NA	NA	NA	NA	NA	NA	NA	NA	NA	NA	NA	NA	NA	NA	NA	NA	NA	NA	NA
2017	22	female	2	0	5	4	no	88	37	105	70	yes	yes	no	yes	no	no	no	no	no	no	no	no	no	1	NA	0	5.46	82	8.1	4.42	129	0.378	158	NA	NA	NA	NA	NA	NA	NA	NA	NA	NA	NA	NA
2017	60	female	2	0	5	4	no	86	36.6	110	60	yes	yes	yes	no	no	no	no	no	no	no	no	no	no	NA	NA	NA	NA	NA	NA	NA	NA	NA	NA	NA	NA	NA	NA	NA	NA	NA	NA	NA	NA	NA	NA
2017	29	female	1	0	6	4	no	70	36	120	70	yes	yes	no	yes	no	no	no	no	no	no	no	no	no	NA	NA	NA	NA	NA	NA	NA	NA	NA	NA	NA	NA	NA	NA	NA	NA	NA	NA	NA	NA	NA	NA
2017	31	female	1	0	3	2	no	90	39.3	90	70	yes	yes	yes	no	no	no	yes	no	no	no	no	no	no	NA	NA	NA	NA	NA	NA	NA	NA	NA	NA	NA	NA	NA	NA	NA	NA	NA	NA	NA	NA	NA	NA
2017	28	female	1	0	4	4	no	106	39.2	95	60	yes	yes	yes	yes	no	no	yes	no	no	no	no	no	no	NA	NA	NA	NA	NA	NA	NA	NA	NA	NA	NA	NA	NA	NA	NA	NA	NA	NA	NA	NA	NA	NA
2017	31	female	2	0	4	5	no	89	39	110	70	yes	yes	no	yes	no	no	no	no	no	no	no	no	no	NA	NA	NA	NA	NA	NA	NA	NA	NA	NA	NA	NA	NA	NA	NA	NA	NA	NA	NA	NA	NA	NA
2017	52	female	1	0	1	9	no	110	38	110	70	yes	yes	no	no	no	no	yes	no	no	yes	no	no	no	1	NA	0	10	87	5.4	4.1	119	0.38	193	NA	NA	NA	NA	NA	11	6.1	83	NA	72	56	61
2017	40	female	2	0	4	6	no	100	39	95	55	yes	yes	no	yes	no	no	no	no	no	no	no	no	no	NA	NA	NA	NA	NA	NA	NA	NA	NA	NA	NA	NA	NA	NA	NA	NA	NA	NA	NA	NA	NA	NA
2017	37	female	1	0	4	4	no	80	37.3	100	70	yes	yes	yes	no	no	no	no	no	no	no	no	no	no	NA	NA	NA	NA	NA	NA	NA	NA	NA	NA	NA	NA	NA	NA	NA	NA	NA	NA	NA	NA	NA	NA
2017	33	female	2	0	4	7	no	86	37.9	110	60	yes	yes	no	yes	no	no	no	no	no	no	no	no	no	NA	NA	NA	NA	NA	NA	NA	NA	NA	NA	NA	NA	NA	NA	NA	NA	NA	NA	NA	NA	NA	NA
2017	32	female	1	0	2	6	no	85	38.8	100	60	yes	yes	no	yes	no	no	yes	no	no	no	no	no	no	NA	NA	NA	NA	NA	NA	NA	NA	NA	NA	NA	NA	NA	NA	NA	NA	NA	NA	NA	NA	NA	NA
2017	18	male	1	0	5	4	no	120	39	100	75	yes	yes	no	no	no	no	yes	no	no	no	no	no	NA	NA	NA	NA	NA	NA	NA	NA	NA	NA	NA	NA	NA	NA	NA	NA	NA	NA	NA	NA	NA	NA	NA
2017	31	male	1	0	4	7	no	90	37.3	110	70	yes	yes	no	yes	no	no	no	no	no	no	no	no	NA	NA	NA	NA	NA	NA	NA	NA	NA	NA	NA	NA	NA	NA	NA	NA	NA	NA	NA	NA	NA	NA	NA
2017	31	female	1	0	2	7	no	82	39.1	90	65	yes	yes	no	yes	no	no	yes	no	no	no	no	no	yes	NA	NA	NA	NA	NA	NA	NA	NA	NA	NA	NA	NA	NA	NA	NA	NA	NA	NA	NA	NA	NA	NA
2017	39	female	3	0	4	5	no	100	39.4	110	70	yes	yes	no	yes	no	no	yes	no	no	no	no	no	no	NA	NA	NA	NA	NA	NA	NA	NA	NA	NA	NA	NA	NA	NA	NA	NA	NA	NA	NA	NA	NA	NA
2017	33	female	1	0	4	5	no	106	38.1	100	60	yes	yes	yes	no	no	no	no	no	no	no	no	no	yes	1	NA	0	9.11	87.8	6.6	3.13	95	0.278	192	NA	NA	NA	NA	NA	NA	NA	NA	NA	NA	NA	NA
2017	65	female	1	0	6	4	no	93	36.2	140	80	yes	yes	yes	no	no	no	no	no	no	no	no	no	no	NA	NA	NA	NA	NA	NA	NA	NA	NA	NA	NA	NA	NA	NA	NA	NA	NA	NA	NA	NA	NA	NA
2017	39	female	2	0	5	4	no	98	39.6	100	60	yes	yes	no	yes	no	no	no	no	no	no	no	no	no	NA	NA	NA	NA	NA	NA	NA	NA	NA	NA	NA	NA	NA	NA	NA	NA	NA	NA	NA	NA	NA	NA
2017	60	female	1	0	3	4	no	110	39	90	60	yes	yes	yes	no	no	no	no	no	no	no	no	no	no	NA	NA	NA	NA	NA	NA	NA	NA	NA	NA	NA	NA	NA	NA	NA	NA	NA	NA	NA	NA	NA	NA
2017	57	female	1	0	3	7	no	90	39	95	60	yes	yes	yes	no	no	no	no	no	no	yes	no	no	no	NA	NA	NA	NA	NA	NA	NA	NA	NA	NA	NA	NA	NA	NA	NA	NA	NA	NA	NA	NA	NA	NA
2017	24	female	1	0	2	4	no	95	38.3	110	70	yes	yes	yes	yes	no	no	no	no	no	no	no	no	yes	NA	NA	NA	NA	NA	NA	NA	NA	NA	NA	NA	NA	NA	NA	NA	NA	NA	NA	NA	NA	NA	NA
2017	62	female	1	0	7	4	no	90	39	100	70	yes	yes	no	no	no	no	no	no	no	no	no	no	no	NA	NA	NA	NA	NA	NA	NA	NA	NA	NA	NA	NA	NA	NA	NA	NA	NA	NA	NA	NA	NA	NA
2017	35	female	1	0	3	1	no	82	36	100	60	yes	yes	no	no	no	no	no	no	no	no	no	no	no	NA	NA	NA	NA	NA	NA	NA	NA	NA	NA	NA	NA	NA	NA	NA	NA	NA	NA	NA	NA	NA	NA
2017	38	female	2	0	5	6	no	80	36.4	120	70	yes	yes	yes	yes	no	no	no	no	no	no	no	no	no	1	NA	0	NA	NA	NA	NA	NA	NA	NA	NA	NA	NA	NA	NA	NA	NA	NA	NA	NA	NA	NA
2017	30	female	1	0	3	3	no	114	37.8	110	60	yes	yes	yes	no	no	no	no	no	no	no	no	no	yes	NA	NA	NA	NA	NA	NA	NA	NA	NA	NA	NA	NA	NA	NA	NA	NA	NA	NA	NA	NA	NA	NA
2017	25	female	1	0	5	4	no	76	36	110	60	yes	yes	no	no	no	no	no	no	no	no	no	no	no	1	NA	0	NA	NA	NA	NA	NA	NA	NA	NA	NA	NA	NA	NA	NA	NA	NA	NA	NA	NA	NA
2017	35	female	2	0	6	4	no	105	39	105	65	yes	yes	no	yes	no	no	no	no	no	no	no	no	no	NA	NA	NA	NA	NA	NA	NA	NA	NA	NA	NA	NA	NA	NA	NA	NA	NA	NA	NA	NA	NA	NA
2017	39	female	1	0	6	3	no	90	39	90	60	yes	yes	yes	no	no	no	no	no	no	no	no	no	no	NA	NA	NA	NA	NA	NA	NA	NA	NA	NA	NA	NA	NA	NA	NA	NA	NA	NA	NA	NA	NA	NA
2017	53	female	1	0	2	7	no	95	39	110	60	yes	no	no	no	no	no	no	no	no	no	no	no	no	NA	NA	NA	NA	NA	NA	NA	NA	NA	NA	NA	NA	NA	NA	NA	NA	NA	NA	NA	NA	NA	NA
2017	55	female	1	0	3	7	no	80	38	160	90	yes	yes	no	no	no	no	no	no	no	no	no	no	no	NA	NA	NA	NA	NA	NA	NA	NA	NA	NA	NA	NA	NA	NA	NA	NA	NA	NA	NA	NA	NA	NA
2017	29	female	1	0	5	4	no	72	37.8	100	70	yes	yes	yes	no	no	no	no	no	no	no	no	no	yes	NA	NA	NA	NA	NA	NA	NA	NA	NA	NA	NA	NA	NA	NA	NA	NA	NA	NA	NA	NA	NA	NA
2017	34	female	2	0	5	3	no	90	37	110	70	yes	yes	no	yes	no	no	no	no	no	no	no	no	no	NA	NA	NA	NA	NA	NA	NA	NA	NA	NA	NA	NA	NA	NA	NA	NA	NA	NA	NA	NA	NA	NA
2017	37	female	2	0	4	5	no	83	38.9	100	70	yes	yes	yes	yes	no	no	no	no	no	no	no	no	no	NA	NA	NA	NA	NA	NA	NA	NA	NA	NA	NA	NA	NA	NA	NA	NA	NA	NA	NA	NA	NA	NA
2017	26	female	1	0	3	1	no	110	38.5	115	60	yes	yes	no	no	no	no	no	no	no	no	no	no	yes	NA	NA	NA	NA	NA	NA	NA	NA	NA	NA	NA	NA	NA	NA	NA	NA	NA	NA	NA	NA	NA	NA
2017	27	female	2	0	8	8	no	80	40	120	60	yes	yes	yes	yes	yes	no	no	no	no	no	no	no	no	NA	NA	NA	NA	NA	NA	NA	NA	NA	NA	NA	NA	NA	NA	NA	NA	NA	NA	NA	NA	NA	NA
2017	22	female	1	0	1	9	no	90	39.4	120	70	yes	yes	no	no	no	no	no	no	no	no	no	no	yes	1	NA	0	NA	NA	NA	NA	NA	NA	NA	NA	NA	NA	NA	NA	NA	NA	NA	NA	NA	NA	NA
2017	62	female	1	0	4	7	no	90	39	130	80	yes	yes	yes	no	no	no	no	no	no	no	no	no	no	NA	NA	NA	NA	NA	NA	NA	NA	NA	NA	NA	NA	NA	NA	NA	NA	NA	NA	NA	NA	NA	NA
2017	35	female	2	0	5	4	no	72	35.2	90	50	yes	yes	yes	yes	no	no	no	no	no	no	no	no	no	NA	NA	NA	NA	NA	NA	NA	NA	NA	NA	NA	NA	NA	NA	NA	NA	NA	NA	NA	NA	NA	NA
2017	52	female	1	0	3	6	no	80	38	150	70	yes	yes	no	no	no	no	no	no	no	no	no	yes	no	NA	NA	NA	NA	NA	NA	NA	NA	NA	NA	NA	NA	NA	NA	NA	NA	NA	NA	NA	NA	NA	NA
2017	69	female	1	0	2	9	no	118	39.8	115	80	yes	yes	yes	no	no	no	no	no	no	no	no	no	no	NA	NA	NA	NA	NA	NA	NA	NA	NA	NA	NA	NA	NA	NA	NA	NA	NA	NA	NA	NA	NA	NA
2017	80	female	1	0	1	7	no	104	37.8	130	60	yes	yes	yes	no	no	no	no	no	no	no	no	no	no	1	NA	0	3.98	70.8	19.3	3.9	117	0.338	129	NA	NA	NA	NA	NA	NA	NA	NA	NA	NA	NA	NA
2017	30	male	1	0	2	6	no	106	39	100	60	yes	yes	yes	no	no	no	no	no	no	no	no	no	NA	NA	NA	NA	NA	NA	NA	NA	NA	NA	NA	NA	NA	NA	NA	NA	NA	NA	NA	NA	NA	NA	NA
2017	68	female	1	0	5	3	no	86	36.7	90	60	yes	yes	yes	no	no	no	no	no	no	no	no	no	no	NA	NA	NA	NA	NA	NA	NA	NA	NA	NA	NA	NA	NA	NA	NA	NA	NA	NA	NA	NA	NA	NA
2017	24	female	1	0	2	4	no	100	37.6	120	70	yes	no	no	no	no	no	no	no	no	no	no	no	yes	NA	NA	NA	NA	NA	NA	NA	NA	NA	NA	NA	NA	NA	NA	NA	NA	NA	NA	NA	NA	NA	NA
2017	23	female	1	0	1	4	no	79	39.2	105	60	yes	yes	yes	no	no	no	no	no	no	no	no	no	no	0	NA	1	8	50.34	33.25	4.4	114	0.358	268	14.9	89	1.08	3.62	31.7	5.25	3.39	76	38.86	116.7	130.8	21.6
2017	27	female	1	0	4	6	no	80	37.5	110	70	yes	yes	no	yes	no	no	yes	no	no	no	no	no	yes	NA	NA	NA	NA	NA	NA	NA	NA	NA	NA	NA	NA	NA	NA	NA	NA	NA	NA	NA	NA	NA	NA
2017	63	female	1	0	5	8	no	100	38.5	130	80	yes	yes	no	yes	no	no	no	no	no	no	no	no	no	NA	NA	NA	NA	NA	NA	NA	NA	NA	NA	NA	NA	NA	NA	NA	NA	NA	NA	NA	NA	NA	NA
2017	71	female	1	0	2	6	no	88	38	115	70	yes	yes	yes	yes	no	no	no	no	no	no	no	no	no	NA	NA	NA	NA	NA	NA	NA	NA	NA	NA	NA	NA	NA	NA	NA	NA	NA	NA	NA	NA	NA	NA
2017	23	female	1	0	2	4	no	120	38.9	120	80	yes	yes	yes	no	no	no	no	no	no	no	no	no	yes	NA	NA	NA	NA	NA	NA	NA	NA	NA	NA	NA	NA	NA	NA	NA	NA	NA	NA	NA	NA	NA	NA
2017	57	female	1	0	4	5	no	86	38.8	120	70	yes	yes	yes	no	no	no	no	no	no	no	no	no	no	NA	NA	NA	NA	NA	NA	NA	NA	NA	NA	NA	NA	NA	NA	NA	NA	NA	NA	NA	NA	NA	NA
2017	81	female	1	0	2	6	no	80	38.2	140	80	yes	yes	yes	no	no	no	yes	no	no	no	yes	no	no	NA	NA	NA	NA	NA	NA	NA	NA	NA	NA	NA	NA	NA	NA	NA	NA	NA	NA	NA	NA	NA	NA
2017	27	female	1	0	1	4	no	125	38.6	100	60	yes	yes	yes	no	no	no	no	no	no	no	no	no	yes	NA	NA	NA	6.9	84.8	8.5	3.3	104	0.3	179	NA	NA	NA	NA	NA	NA	NA	NA	NA	NA	NA	NA
2017	26	female	2	0	4	4	no	86	38.5	105	55	yes	yes	yes	yes	no	no	no	no	no	no	no	no	no	NA	NA	NA	NA	NA	NA	NA	NA	NA	NA	NA	NA	NA	NA	NA	NA	NA	NA	NA	NA	NA	NA
2017	48	female	1	0	4	9	no	82	37	130	80	yes	yes	yes	no	no	no	yes	no	no	no	no	no	no	NA	NA	NA	NA	NA	NA	NA	NA	NA	NA	NA	NA	NA	NA	NA	NA	NA	NA	NA	NA	NA	NA
2017	36	female	1	0	2	5	no	100	39	110	80	yes	yes	yes	no	no	no	no	no	no	no	no	no	no	NA	NA	NA	NA	NA	NA	NA	NA	NA	NA	NA	NA	NA	NA	NA	NA	NA	NA	NA	NA	NA	NA
2017	58	female	1	0	3	6	no	78	37	100	60	yes	yes	yes	no	no	no	no	no	no	yes	no	no	no	NA	NA	NA	NA	NA	NA	NA	NA	NA	NA	NA	NA	NA	NA	NA	NA	NA	NA	NA	NA	NA	NA
2017	44	female	1	0	5	3	no	70	36.8	110	70	yes	yes	no	no	no	no	no	no	no	no	no	no	no	NA	NA	NA	NA	NA	NA	NA	NA	NA	NA	NA	NA	NA	NA	NA	NA	NA	NA	NA	NA	NA	NA
2017	28	female	1	0	2	4	no	80	39	100	60	yes	yes	yes	no	no	no	no	no	no	no	no	no	yes	NA	NA	NA	NA	NA	NA	NA	NA	NA	NA	NA	NA	NA	NA	NA	NA	NA	NA	NA	NA	NA	NA
2017	59	female	1	0	5	2	no	90	38.5	100	60	yes	yes	no	no	no	no	no	no	no	no	no	yes	no	NA	NA	NA	NA	NA	NA	NA	NA	NA	NA	NA	NA	NA	NA	NA	NA	NA	NA	NA	NA	NA	NA
2017	35	female	2	0	3	5	no	74	38	110	65	yes	yes	yes	yes	no	no	no	no	no	no	no	no	no	NA	NA	NA	NA	NA	NA	NA	NA	NA	NA	NA	NA	NA	NA	NA	NA	NA	NA	NA	NA	NA	NA
2017	21	female	1	0	5	1	no	84	37	95	60	yes	yes	no	yes	yes	no	no	no	no	no	no	no	no	NA	NA	NA	NA	NA	NA	NA	NA	NA	NA	NA	NA	NA	NA	NA	NA	NA	NA	NA	NA	NA	NA
2017	57	female	1	0	1	8	no	110	39.5	120	80	yes	yes	yes	no	no	no	yes	no	no	no	no	no	no	1	NA	0	12.19	84.3	6.6	4.41	140	0.385	191	NA	NA	NA	NA	NA	6.82	5.7	73	41.2	26	21.5	19.7
2017	61	female	1	0	5	2	no	60	36.3	110	70	yes	yes	yes	no	no	no	no	no	no	no	no	no	no	NA	NA	NA	NA	NA	NA	NA	NA	NA	NA	NA	NA	NA	NA	NA	NA	NA	NA	NA	NA	NA	NA
2017	30	female	1	0	4	4	no	80	38	105	70	yes	yes	yes	no	no	no	no	no	no	no	no	no	no	NA	NA	NA	NA	NA	NA	NA	NA	NA	NA	NA	NA	NA	NA	NA	NA	NA	NA	NA	NA	NA	NA
2017	33	female	2	0	5	2	no	78	38	100	60	yes	yes	no	yes	no	no	no	no	no	no	no	no	no	NA	NA	NA	NA	NA	NA	NA	NA	NA	NA	NA	NA	NA	NA	NA	NA	NA	NA	NA	NA	NA	NA
2017	39	female	1	0	4	4	no	110	39	110	70	yes	yes	no	no	no	no	no	no	no	no	no	no	no	NA	NA	NA	NA	NA	NA	NA	NA	NA	NA	NA	NA	NA	NA	NA	NA	NA	NA	NA	NA	NA	NA
2017	81	female	1	0	2	6	no	75	37	90	50	yes	yes	yes	no	no	no	no	no	no	no	no	no	no	NA	NA	NA	NA	NA	NA	NA	NA	NA	NA	NA	NA	NA	NA	NA	NA	NA	NA	NA	NA	NA	NA
2017	33	female	2	0	7	5	no	88	38	95	60	yes	yes	yes	yes	no	no	no	no	no	no	no	no	no	NA	NA	NA	NA	NA	NA	NA	NA	NA	NA	NA	NA	NA	NA	NA	NA	NA	NA	NA	NA	NA	NA
2017	34	female	2	0	4	6	no	80	36.4	90	60	yes	yes	no	yes	no	no	no	no	no	no	no	no	no	NA	NA	NA	NA	NA	NA	NA	NA	NA	NA	NA	NA	NA	NA	NA	NA	NA	NA	NA	NA	NA	NA
2017	59	female	1	0	1	1	no	110	36.8	120	80	yes	yes	yes	no	no	no	yes	no	no	no	no	no	no	1	NA	0	8.48	89.4	6.7	4.05	118	0.35	275	NA	NA	NA	NA	NA	NA	NA	NA	NA	NA	NA	NA
2017	33	female	1	0	4	3	no	85	38	85	60	yes	yes	yes	no	no	no	no	no	no	no	no	yes	no	NA	NA	NA	NA	NA	NA	NA	NA	NA	NA	NA	NA	NA	NA	NA	NA	NA	NA	NA	NA	NA	NA
2017	62	male	1	0	8	3	no	96	38.8	140	80	yes	yes	no	no	no	yes	no	no	no	no	no	no	NA	NA	NA	NA	NA	NA	NA	NA	NA	NA	NA	NA	NA	NA	NA	NA	NA	NA	NA	NA	NA	NA	NA
2017	32	male	1	0	4	3	no	72	36.5	90	55	yes	yes	no	no	no	no	no	no	no	no	no	no	NA	NA	NA	NA	NA	NA	NA	NA	NA	NA	NA	NA	NA	NA	NA	NA	NA	NA	NA	NA	NA	NA	NA
2017	33	female	2	0	5	5	no	80	36.8	100	60	yes	yes	yes	yes	no	no	no	no	no	no	no	no	no	1	NA	0	NA	NA	NA	NA	NA	NA	NA	NA	NA	NA	NA	NA	7.24	2	52.63	33.79	10.53	7.63	40.78
2017	38	female	1	0	1	9	no	101	39.3	100	60	yes	yes	yes	yes	no	no	yes	no	no	no	no	yes	no	1	NA	0	2.6	42	41	5.3	148	0.44	131	NA	NA	NA	NA	NA	NA	NA	NA	NA	NA	NA	NA
2017	32	female	1	0	7	3	no	80	37.5	110	70	yes	yes	yes	no	no	no	no	no	no	no	no	no	no	NA	NA	NA	NA	NA	NA	NA	NA	NA	NA	NA	NA	NA	NA	NA	NA	NA	NA	NA	NA	NA	NA
2017	21	female	1	0	4	3	no	105	38	100	60	yes	yes	no	yes	yes	no	no	no	no	no	no	no	no	NA	NA	NA	NA	NA	NA	NA	NA	NA	NA	NA	NA	NA	NA	NA	NA	NA	NA	NA	NA	NA	NA
2017	25	female	1	0	4	4	no	80	37.5	110	70	no	no	yes	no	no	no	no	no	no	no	no	no	no	NA	NA	NA	NA	NA	NA	NA	NA	NA	NA	NA	NA	NA	NA	NA	NA	NA	NA	NA	NA	NA	NA
2017	34	female	1	0	2	6	no	90	39	100	70	yes	yes	no	no	no	no	no	no	no	no	no	no	yes	NA	NA	NA	5.65	80.6	8.8	3.28	102	0.297	174	NA	NA	NA	NA	NA	NA	NA	NA	NA	NA	NA	NA
2017	25	female	1	0	2	5	no	112	38.2	120	70	yes	yes	yes	no	no	no	no	no	no	no	no	no	yes	NA	NA	NA	NA	NA	NA	NA	NA	NA	NA	NA	NA	NA	NA	NA	NA	NA	NA	NA	NA	NA	NA
2017	22	female	1	0	5	2	no	84	37.3	100	70	yes	yes	no	no	no	no	yes	no	no	no	no	no	no	1	NA	0	NA	NA	NA	NA	NA	NA	NA	NA	NA	NA	NA	NA	NA	NA	NA	NA	NA	NA	NA
2017	29	male	1	0	6	3	no	70	37	100	70	yes	yes	yes	no	no	no	no	no	no	no	no	no	NA	NA	NA	NA	NA	NA	NA	NA	NA	NA	NA	NA	NA	NA	NA	NA	NA	NA	NA	NA	NA	NA	NA
2017	25	male	1	0	2	8	no	90	38.5	100	60	yes	yes	yes	no	no	no	no	no	no	no	no	no	NA	NA	NA	NA	NA	NA	NA	NA	NA	NA	NA	NA	NA	NA	NA	NA	NA	NA	NA	NA	NA	NA	NA
2017	36	male	1	0	5	2	no	84	38.8	100	70	yes	yes	yes	no	no	no	no	no	no	no	no	no	NA	NA	NA	NA	NA	NA	NA	NA	NA	NA	NA	NA	NA	NA	NA	NA	NA	NA	NA	NA	NA	NA	NA
2017	55	male	1	0	2	7	no	85	39.2	115	75	yes	yes	no	no	no	no	no	no	no	no	no	no	NA	NA	NA	NA	NA	NA	NA	NA	NA	NA	NA	NA	NA	NA	NA	NA	NA	NA	NA	NA	NA	NA	NA
2017	37	male	1	0	2	8	no	66	36.8	110	70	yes	yes	yes	no	no	no	no	no	no	no	no	no	NA	NA	NA	NA	NA	NA	NA	NA	NA	NA	NA	NA	NA	NA	NA	NA	NA	NA	NA	NA	NA	NA	NA
2017	27	male	2	0	6	4	no	80	36.5	110	70	yes	yes	no	no	no	no	no	no	no	no	no	no	NA	NA	NA	NA	NA	NA	NA	NA	NA	NA	NA	NA	NA	NA	NA	NA	NA	NA	NA	NA	NA	NA	NA
2017	31	male	1	0	2	11	no	78	39	120	80	yes	yes	no	yes	no	no	no	no	no	no	no	no	NA	NA	NA	NA	NA	NA	NA	NA	NA	NA	NA	NA	NA	NA	NA	NA	NA	NA	NA	NA	NA	NA	NA
2017	27	male	1	0	2	7	no	85	39.9	130	80	yes	yes	no	no	no	no	no	no	no	no	no	no	NA	NA	NA	NA	NA	NA	NA	NA	NA	NA	NA	NA	NA	NA	NA	NA	NA	NA	NA	NA	NA	NA	NA
2017	58	male	1	0	5	6	no	86	38.5	105	60	yes	yes	yes	yes	no	no	no	no	no	no	no	no	NA	NA	NA	NA	NA	NA	NA	NA	NA	NA	NA	NA	NA	NA	NA	NA	NA	NA	NA	NA	NA	NA	NA
2017	26	male	1	0	2	6	no	105	40	100	80	yes	yes	no	no	no	no	no	no	no	no	no	no	NA	NA	NA	NA	NA	NA	NA	NA	NA	NA	NA	NA	NA	NA	NA	NA	NA	NA	NA	NA	NA	NA	NA
2017	46	male	2	0	5	2	no	90	36.3	90	60	yes	yes	no	yes	yes	no	no	no	no	no	no	no	NA	NA	NA	NA	NA	NA	NA	NA	NA	NA	NA	NA	NA	NA	NA	NA	NA	NA	NA	NA	NA	NA	NA
2017	19	male	1	0	4	6	no	100	39.6	110	60	yes	yes	yes	yes	no	no	yes	no	no	no	no	no	NA	NA	NA	NA	NA	NA	NA	NA	NA	NA	NA	NA	NA	NA	NA	NA	NA	NA	NA	NA	NA	NA	NA
2017	26	male	1	0	1	7	no	120	38.1	100	60	yes	yes	yes	no	no	no	no	no	no	no	no	no	NA	NA	NA	NA	5.16	82.6	8.5	4.06	124	0.352	93	NA	NA	NA	NA	NA	4.83	5.2	98	43.3	44.5	29.8	24.2
2017	41	male	1	0	2	6	no	100	39.5	130	80	yes	yes	yes	no	no	no	no	no	no	no	yes	no	NA	NA	NA	NA	NA	NA	NA	NA	NA	NA	NA	16.8	73	1.24	3.6	32.3	NA	NA	NA	NA	NA	NA	NA
2017	29	male	1	0	2	8	no	90	39.2	110	70	yes	yes	yes	no	no	no	yes	no	no	no	no	no	NA	NA	NA	NA	NA	NA	NA	NA	NA	NA	NA	NA	NA	NA	NA	NA	NA	NA	NA	NA	NA	NA	NA
2017	18	male	1	0	3	3	no	75	37.8	120	80	yes	yes	yes	no	no	no	no	no	no	no	no	no	NA	1	NA	0	9.3	67	17	5.7	164	0.49	216	NA	NA	NA	NA	NA	NA	NA	NA	NA	NA	NA	NA
2017	30	male	2	0	4	7	no	90	39.8	110	70	yes	yes	yes	yes	no	no	no	no	no	no	no	no	NA	NA	NA	NA	NA	NA	NA	NA	NA	NA	NA	NA	NA	NA	NA	NA	NA	NA	NA	NA	NA	NA	NA
2017	34	male	2	0	8	4	no	100	39.2	130	90	yes	yes	yes	no	no	no	no	no	no	no	no	no	NA	NA	NA	NA	NA	NA	NA	NA	NA	NA	NA	NA	NA	NA	NA	NA	NA	NA	NA	NA	NA	NA	NA
2017	30	male	2	0	4	4	no	110	39	120	75	yes	yes	no	yes	no	no	no	no	no	no	no	no	NA	NA	NA	NA	NA	NA	NA	NA	NA	NA	NA	NA	NA	NA	NA	NA	NA	NA	NA	NA	NA	NA	NA
2017	42	male	1	0	4	3	no	86	38.2	110	70	yes	yes	no	no	no	no	no	no	no	no	no	no	NA	NA	NA	NA	NA	NA	NA	NA	NA	NA	NA	NA	NA	NA	NA	NA	NA	NA	NA	NA	NA	NA	NA
2017	36	male	2	0	6	9	no	110	39.5	95	60	yes	yes	yes	yes	yes	no	yes	no	no	no	no	no	NA	NA	NA	NA	NA	NA	NA	NA	NA	NA	NA	NA	NA	NA	NA	NA	NA	NA	NA	NA	NA	NA	NA
2017	48	male	1	0	5	5	no	96	37.5	140	80	yes	yes	no	yes	no	no	no	no	no	no	no	no	NA	NA	NA	NA	NA	NA	NA	NA	NA	NA	NA	NA	NA	NA	NA	NA	NA	NA	NA	NA	NA	NA	NA
2017	62	male	1	0	1	7	no	85	37.2	120	70	yes	yes	yes	no	no	no	no	no	no	no	no	no	NA	NA	NA	NA	4.79	85.2	6.9	4.24	128	0.381	136	NA	NA	NA	NA	NA	7.9	4.2	87	NA	20	13	NA
2017	23	male	1	0	4	10	no	120	38.8	120	60	yes	yes	no	no	no	no	no	no	no	no	no	no	NA	NA	NA	NA	NA	NA	NA	NA	NA	NA	NA	NA	NA	NA	NA	NA	NA	NA	NA	NA	NA	NA	NA
2017	46	male	1	0	5	2	no	86	37	110	70	yes	yes	no	no	no	no	no	no	no	no	no	no	NA	1	NA	0	NA	NA	NA	NA	NA	NA	NA	NA	NA	NA	NA	NA	NA	NA	NA	NA	NA	NA	NA
2017	50	male	2	0	6	4	no	86	36.5	120	80	yes	yes	no	yes	no	no	no	no	no	no	no	no	NA	NA	NA	NA	NA	NA	NA	NA	NA	NA	NA	NA	NA	NA	NA	NA	NA	NA	NA	NA	NA	NA	NA
2017	19	male	1	0	3	4	no	108	39	120	70	yes	yes	yes	no	no	no	no	no	no	no	no	no	NA	NA	NA	NA	NA	NA	NA	NA	NA	NA	NA	NA	NA	NA	NA	NA	NA	NA	NA	NA	NA	NA	NA
2017	85	male	1	0	2	7	no	100	38	110	65	yes	yes	yes	yes	no	no	no	no	no	no	no	no	NA	NA	NA	NA	NA	NA	NA	NA	NA	NA	NA	NA	NA	NA	NA	NA	NA	NA	NA	NA	NA	NA	NA
2017	31	male	1	0	5	4	no	88	39.8	100	60	yes	yes	yes	no	no	no	no	no	no	no	no	no	NA	NA	NA	NA	NA	NA	NA	NA	NA	NA	NA	NA	NA	NA	NA	NA	NA	NA	NA	NA	NA	NA	NA
2017	31	male	2	0	5	4	no	95	38.3	110	70	yes	yes	no	yes	no	no	no	no	no	no	no	no	NA	NA	NA	NA	NA	NA	NA	NA	NA	NA	NA	NA	NA	NA	NA	NA	NA	NA	NA	NA	NA	NA	NA
2017	52	male	1	0	2	8	no	115	39.2	100	60	yes	yes	yes	no	no	no	no	no	no	no	no	no	NA	NA	NA	NA	NA	NA	NA	NA	NA	NA	NA	NA	NA	NA	NA	NA	NA	NA	NA	NA	NA	NA	NA
2017	42	male	1	0	3	5	no	75	38	100	60	yes	yes	no	yes	no	no	no	no	no	no	no	no	NA	NA	NA	NA	7.4	66.69	17.24	4.72	138	0.415	191	NA	NA	NA	NA	NA	NA	NA	NA	NA	NA	NA	NA
2017	28	female	1	0	5	2	no	78	38.5	120	80	yes	yes	yes	no	no	no	no	no	no	no	no	no	no	NA	NA	NA	NA	NA	NA	NA	NA	NA	NA	NA	NA	NA	NA	NA	NA	NA	NA	NA	NA	NA	NA
2017	44	male	1	0	3	6	no	78	36.2	120	80	yes	yes	yes	no	no	no	no	no	no	no	no	no	NA	NA	NA	NA	NA	NA	NA	NA	NA	NA	NA	NA	NA	NA	NA	NA	NA	NA	NA	NA	NA	NA	NA
2017	61	male	1	0	3	4	no	96	38.5	130	80	yes	yes	yes	no	no	no	no	no	no	no	no	no	NA	NA	NA	NA	NA	NA	NA	NA	NA	NA	NA	NA	NA	NA	NA	NA	NA	NA	NA	NA	NA	NA	NA
2017	35	male	1	0	5	7	no	78	39.6	125	90	yes	yes	yes	no	no	no	no	no	no	no	no	no	NA	NA	NA	NA	NA	NA	NA	NA	NA	NA	NA	NA	NA	NA	NA	NA	NA	NA	NA	NA	NA	NA	NA
2017	73	male	1	0	2	8	no	78	38.9	120	70	yes	yes	no	no	no	no	no	no	no	no	no	no	NA	NA	NA	NA	NA	NA	NA	NA	NA	NA	NA	NA	NA	NA	NA	NA	NA	NA	NA	NA	NA	NA	NA
2017	59	male	1	0	4	4	no	98	38.3	120	80	yes	yes	yes	no	no	no	no	no	no	no	no	no	NA	NA	NA	NA	NA	NA	NA	NA	NA	NA	NA	NA	NA	NA	NA	NA	NA	NA	NA	NA	NA	NA	NA
2017	30	male	1	0	4	1	no	80	37.8	120	70	yes	yes	yes	no	no	no	no	no	no	no	no	no	NA	NA	NA	NA	NA	NA	NA	NA	NA	NA	NA	NA	NA	NA	NA	NA	NA	NA	NA	NA	NA	NA	NA
2017	54	male	1	0	4	6	no	80	36.7	130	90	yes	yes	yes	yes	no	no	no	no	no	no	no	yes	NA	1	NA	0	6.77	81.6	11.8	5.22	156	0.441	147	NA	NA	NA	NA	NA	NA	NA	NA	NA	NA	NA	NA
2017	35	male	1	0	2	7	no	84	39	120	60	yes	yes	no	yes	no	no	no	no	no	no	no	no	NA	NA	NA	NA	NA	NA	NA	NA	NA	NA	NA	NA	NA	NA	NA	NA	NA	NA	NA	NA	NA	NA	NA
2017	23	male	1	0	2	1	no	100	39.4	110	70	yes	yes	yes	no	no	no	no	no	no	no	no	no	NA	NA	NA	NA	NA	NA	NA	NA	NA	NA	NA	NA	NA	NA	NA	NA	NA	NA	NA	NA	NA	NA	NA
2017	46	male	2	0	5	2	no	86	36.3	120	80	yes	yes	no	no	no	no	no	no	no	no	no	no	NA	NA	NA	NA	NA	NA	NA	NA	NA	NA	NA	NA	NA	NA	NA	NA	NA	NA	NA	NA	NA	NA	NA
2017	77	male	1	0	5	4	no	86	39	120	70	yes	yes	yes	no	no	no	no	no	no	no	no	no	NA	NA	NA	NA	NA	NA	NA	NA	NA	NA	NA	NA	NA	NA	NA	NA	NA	NA	NA	NA	NA	NA	NA
2017	58	male	3	0	6	7	no	90	39.4	120	80	yes	yes	no	yes	no	no	no	no	no	no	no	no	NA	NA	NA	NA	NA	NA	NA	NA	NA	NA	NA	NA	NA	NA	NA	NA	NA	NA	NA	NA	NA	NA	NA
2017	69	male	1	0	2	7	no	88	38	130	76	yes	yes	no	no	no	no	no	no	no	yes	no	no	NA	NA	NA	NA	NA	NA	NA	NA	NA	NA	NA	NA	NA	NA	NA	NA	NA	NA	NA	NA	NA	NA	NA
2017	19	male	1	0	5	3	no	100	39	110	60	yes	yes	yes	no	no	no	yes	no	no	no	no	no	NA	NA	NA	NA	NA	NA	NA	NA	NA	NA	NA	NA	NA	NA	NA	NA	NA	NA	NA	NA	NA	NA	NA
2017	38	male	1	0	2	8	no	80	39.5	125	70	yes	yes	yes	no	no	no	no	no	no	no	no	no	NA	NA	NA	NA	NA	NA	NA	NA	NA	NA	NA	NA	NA	NA	NA	NA	NA	NA	NA	NA	NA	NA	NA
2017	40	male	1	0	5	5	no	76	39.7	110	70	yes	yes	yes	no	no	no	no	no	no	no	no	no	NA	NA	NA	NA	NA	NA	NA	NA	NA	NA	NA	NA	NA	NA	NA	NA	NA	NA	NA	NA	NA	NA	NA
2017	62	male	1	0	6	4	no	80	36.7	120	70	yes	yes	yes	no	no	no	no	no	no	no	no	no	NA	NA	NA	NA	NA	NA	NA	NA	NA	NA	NA	NA	NA	NA	NA	NA	NA	NA	NA	NA	NA	NA	NA
2017	29	male	2	0	3	7	no	88	38.2	110	70	yes	yes	no	yes	no	no	yes	no	no	no	no	no	NA	NA	NA	NA	NA	NA	NA	NA	NA	NA	NA	NA	NA	NA	NA	NA	NA	NA	NA	NA	NA	NA	NA
2017	31	male	1	0	3	5	no	78	38.5	110	70	yes	yes	no	no	no	no	no	no	no	no	no	no	NA	1	NA	0	NA	NA	NA	NA	NA	NA	NA	NA	NA	NA	NA	NA	NA	NA	NA	NA	NA	NA	NA
2017	31	male	1	0	4	4	no	68	36.3	110	70	yes	yes	yes	yes	no	no	no	no	no	no	no	no	NA	NA	NA	NA	NA	NA	NA	NA	NA	NA	NA	NA	NA	NA	NA	NA	NA	NA	NA	NA	NA	NA	NA
2017	37	male	1	0	1	7	no	90	39	100	70	yes	yes	yes	no	no	no	no	no	no	no	no	no	NA	NA	NA	NA	5.45	64	18	4	126	0.362	93	NA	NA	NA	NA	NA	NA	NA	NA	NA	NA	NA	NA
2017	50	male	2	0	6	3	no	98	39.8	120	80	yes	yes	yes	yes	no	no	no	no	no	no	no	no	NA	NA	NA	NA	NA	NA	NA	NA	NA	NA	NA	NA	NA	NA	NA	NA	NA	NA	NA	NA	NA	NA	NA
2017	24	male	1	0	4	7	no	98	37.8	100	70	yes	yes	yes	no	no	no	no	no	no	no	no	no	NA	NA	NA	NA	NA	NA	NA	NA	NA	NA	NA	NA	NA	NA	NA	NA	NA	NA	NA	NA	NA	NA	NA
2017	31	male	1	0	5	4	no	80	39.6	120	70	yes	yes	no	no	no	no	no	no	no	no	no	no	NA	NA	NA	NA	NA	NA	NA	NA	NA	NA	NA	NA	NA	NA	NA	NA	NA	NA	NA	NA	NA	NA	NA
2017	47	male	1	0	1	5	yes	87	38.5	90	60	yes	yes	no	yes	no	no	yes	no	no	no	no	no	NA	NA	NA	NA	NA	NA	NA	NA	NA	NA	NA	NA	NA	NA	NA	NA	NA	NA	NA	NA	NA	NA	NA
2017	31	male	1	0	4	3	no	86	38.9	110	60	yes	yes	yes	no	no	no	no	no	no	no	no	no	NA	NA	NA	NA	NA	NA	NA	NA	NA	NA	NA	NA	NA	NA	NA	NA	NA	NA	NA	NA	NA	NA	NA
2017	25	male	1	0	2	4	no	78	38	120	80	yes	yes	yes	no	no	no	no	no	no	no	no	no	NA	NA	NA	NA	NA	NA	NA	NA	NA	NA	NA	NA	NA	NA	NA	NA	NA	NA	NA	NA	NA	NA	NA
2017	32	male	1	0	2	9	no	118	39	120	70	yes	yes	yes	yes	no	no	no	no	no	no	no	no	NA	NA	NA	NA	NA	NA	NA	NA	NA	NA	NA	NA	NA	NA	NA	NA	NA	NA	NA	NA	NA	NA	NA
2017	46	male	3	0	6	5	no	65	36.6	100	80	yes	yes	no	yes	no	no	yes	no	no	no	no	no	NA	NA	NA	NA	NA	NA	NA	NA	NA	NA	NA	NA	NA	NA	NA	NA	NA	NA	NA	NA	NA	NA	NA
2017	23	male	1	0	2	11	no	105	38.2	120	70	yes	yes	no	yes	no	no	yes	no	no	no	no	no	NA	NA	NA	NA	NA	NA	NA	NA	NA	NA	NA	NA	NA	NA	NA	NA	NA	NA	NA	NA	NA	NA	NA
2017	27	male	2	0	4	5	no	96	38	120	80	no	no	no	yes	no	no	yes	no	no	no	no	no	NA	1	NA	0	6.516	87.34	5.432	4.602	145	0.44	180.5	NA	NA	NA	NA	NA	NA	NA	NA	NA	NA	NA	NA
2017	24	male	2	0	4	6	no	60	38	110	65	yes	yes	no	yes	no	no	no	yes	no	no	no	no	NA	NA	NA	NA	NA	NA	NA	NA	NA	NA	NA	NA	NA	NA	NA	NA	NA	NA	NA	NA	NA	NA	NA
2017	29	male	1	0	4	4	no	80	38.5	110	80	yes	yes	yes	no	no	no	no	no	no	no	no	no	NA	1	NA	0	8.78	66.2	22.4	4.95	144	0.491	210	NA	NA	NA	NA	NA	NA	NA	NA	NA	NA	NA	NA
2017	39	male	1	0	5	7	no	68	40	95	60	yes	yes	no	no	no	no	no	no	no	no	no	no	NA	NA	NA	NA	NA	NA	NA	NA	NA	NA	NA	NA	NA	NA	NA	NA	NA	NA	NA	NA	NA	NA	NA
2017	48	male	2	0	5	7	no	80	37	120	70	yes	yes	yes	yes	no	no	no	no	no	no	no	no	NA	NA	NA	NA	NA	NA	NA	NA	NA	NA	NA	NA	NA	NA	NA	NA	NA	NA	NA	NA	NA	NA	NA
2017	49	male	1	0	5	5	no	92	38.3	110	70	yes	yes	no	no	no	no	no	no	no	no	no	yes	NA	NA	NA	NA	NA	NA	NA	NA	NA	NA	NA	NA	NA	NA	NA	NA	NA	NA	NA	NA	NA	NA	NA
2017	22	male	2	0	5	4	no	86	37	100	60	yes	yes	yes	yes	no	no	yes	no	no	no	no	no	NA	NA	NA	NA	NA	NA	NA	NA	NA	NA	NA	NA	NA	NA	NA	NA	NA	NA	NA	NA	NA	NA	NA
2017	22	male	1	0	3	5	no	90	40	100	60	yes	yes	yes	no	no	no	no	no	no	no	no	no	NA	1	NA	0	NA	NA	NA	NA	NA	NA	NA	NA	NA	NA	NA	NA	NA	NA	NA	NA	NA	NA	NA
2017	57	male	2	0	6	5	yes	80	37.2	120	80	yes	yes	no	yes	no	no	yes	no	no	no	no	no	NA	NA	NA	NA	NA	NA	NA	NA	NA	NA	NA	NA	NA	NA	NA	NA	NA	NA	NA	NA	NA	NA	NA
2017	19	male	1	0	3	4	no	100	39.4	120	80	yes	yes	no	no	no	no	yes	no	no	no	no	no	NA	NA	NA	NA	NA	NA	NA	NA	NA	NA	NA	NA	NA	NA	NA	NA	NA	NA	NA	NA	NA	NA	NA
2017	19	male	1	0	2	6	no	84	39	130	80	yes	yes	no	no	no	no	no	no	no	no	no	no	NA	NA	NA	NA	NA	NA	NA	NA	NA	NA	NA	NA	NA	NA	NA	NA	NA	NA	NA	NA	NA	NA	NA
2017	39	male	1	0	2	6	no	112	39.2	110	70	yes	yes	yes	no	no	no	no	no	no	no	no	no	NA	NA	NA	NA	NA	NA	NA	NA	NA	NA	NA	NA	NA	NA	NA	NA	NA	NA	NA	NA	NA	NA	NA
2017	41	male	1	0	2	3	no	85	38.5	180	130	yes	yes	yes	yes	no	no	no	no	no	no	no	no	NA	NA	NA	NA	NA	NA	NA	NA	NA	NA	NA	NA	NA	NA	NA	NA	NA	NA	NA	NA	NA	NA	NA
2017	60	male	2	0	5	5	no	85	38.8	115	60	yes	yes	yes	no	no	no	no	no	no	no	no	no	NA	NA	NA	NA	NA	NA	NA	NA	NA	NA	NA	NA	NA	NA	NA	NA	NA	NA	NA	NA	NA	NA	NA
2017	29	male	1	0	2	6	no	90	39	120	70	yes	yes	yes	no	no	no	no	no	no	no	no	no	NA	1	NA	0	NA	NA	NA	NA	NA	NA	NA	NA	NA	NA	NA	NA	5.9	6.5	109.9	NA	23.2	17.7	NA
2017	25	male	1	0	3	6	no	115	40	110	70	yes	yes	yes	no	no	no	no	no	no	no	no	no	NA	NA	NA	NA	NA	NA	NA	NA	NA	NA	NA	NA	NA	NA	NA	NA	NA	NA	NA	NA	NA	NA	NA
2017	41	male	1	0	5	4	no	60	36.5	100	60	yes	no	no	yes	no	no	no	no	no	no	no	no	NA	NA	NA	NA	NA	NA	NA	NA	NA	NA	NA	NA	NA	NA	NA	NA	NA	NA	NA	NA	NA	NA	NA
2017	38	male	2	0	5	4	no	102	36.8	120	80	yes	yes	yes	yes	no	no	no	no	no	no	no	no	NA	NA	NA	NA	NA	NA	NA	NA	NA	NA	NA	NA	NA	NA	NA	NA	NA	NA	NA	NA	NA	NA	NA
2017	61	male	1	0	3	5	no	84	38.8	140	90	yes	yes	no	no	no	no	no	no	no	no	no	no	NA	NA	NA	NA	NA	NA	NA	NA	NA	NA	NA	NA	NA	NA	NA	NA	NA	NA	NA	NA	NA	NA	NA
2017	42	male	3	0	5	1	no	140	39	65	40	yes	yes	yes	yes	yes	no	no	no	no	no	no	no	no	NA	NA	NA	NA	NA	NA	NA	NA	NA	NA	NA	NA	NA	NA	NA	NA	NA	NA	NA	NA	NA	NA
2017	20	male	1	0	3	2	no	100	39.2	130	70	no	no	no	no	no	no	no	no	no	no	no	no	NA	NA	NA	NA	NA	NA	NA	NA	NA	NA	NA	NA	NA	NA	NA	NA	NA	NA	NA	NA	NA	NA	NA
2017	36	male	1	0	3	7	no	85	38.5	120	80	yes	yes	yes	no	no	no	no	no	no	no	no	no	NA	NA	NA	NA	NA	NA	NA	NA	NA	NA	NA	NA	NA	NA	NA	NA	NA	NA	NA	NA	NA	NA	NA
2017	24	male	1	0	5	4	no	90	39	90	60	yes	yes	yes	no	no	no	no	no	no	no	no	no	NA	NA	NA	NA	NA	NA	NA	NA	NA	NA	NA	NA	NA	NA	NA	NA	NA	NA	NA	NA	NA	NA	NA
2017	30	male	1	0	4	4	no	90	38.5	120	80	yes	yes	no	yes	no	no	no	no	no	no	yes	no	NA	NA	NA	NA	NA	NA	NA	NA	NA	NA	NA	NA	NA	NA	NA	NA	NA	NA	NA	NA	NA	NA	NA
2017	25	male	2	0	3	4	no	80	37.3	110	70	yes	yes	no	no	no	no	yes	no	no	no	no	no	NA	NA	NA	NA	NA	NA	NA	NA	NA	NA	NA	NA	NA	NA	NA	NA	NA	NA	NA	NA	NA	NA	NA
2017	36	male	1	0	6	3	no	80	37	110	80	yes	yes	yes	yes	no	no	no	no	no	no	no	no	NA	NA	NA	NA	NA	NA	NA	NA	NA	NA	NA	NA	NA	NA	NA	NA	NA	NA	NA	NA	NA	NA	NA
2017	33	male	1	0	2	7	no	90	39	130	90	yes	yes	yes	no	no	no	no	no	no	no	no	no	NA	NA	NA	NA	NA	NA	NA	NA	NA	NA	NA	NA	NA	NA	NA	NA	NA	NA	NA	NA	NA	NA	NA
2017	35	male	1	0	2	6	no	105	39.5	120	80	yes	yes	yes	no	no	no	no	no	no	no	no	no	NA	NA	NA	NA	NA	NA	NA	NA	NA	NA	NA	NA	NA	NA	NA	NA	NA	NA	NA	NA	NA	NA	NA
2017	17	female	1	0	4	4	no	90	39.9	100	60	yes	no	no	no	no	no	no	no	no	no	no	yes	no	NA	NA	NA	NA	NA	NA	NA	NA	NA	NA	NA	NA	NA	NA	NA	NA	NA	NA	NA	NA	NA	NA
2017	29	male	1	0	2	5	no	110	38.4	120	80	yes	yes	yes	no	no	no	no	no	no	no	no	no	NA	NA	NA	NA	NA	NA	NA	NA	NA	NA	NA	NA	NA	NA	NA	NA	NA	NA	NA	NA	NA	NA	NA
2017	33	male	1	0	5	2	no	86	37	110	70	yes	yes	yes	no	no	no	no	no	no	no	no	no	NA	NA	NA	NA	NA	NA	NA	NA	NA	NA	NA	NA	NA	NA	NA	NA	NA	NA	NA	NA	NA	NA	NA
2017	42	male	1	0	1	14	no	80	39.5	135	85	yes	yes	no	no	no	no	no	no	no	no	no	no	NA	NA	NA	NA	7.53	73	15	4.93	156	0.455	191	NA	NA	NA	NA	NA	NA	NA	NA	NA	NA	NA	NA
2017	73	male	2	0	4	4	no	85	38	120	90	yes	yes	no	no	no	no	no	no	no	no	no	no	NA	NA	NA	NA	NA	NA	NA	NA	NA	NA	NA	NA	NA	NA	NA	NA	NA	NA	NA	NA	NA	NA	NA
2017	43	male	1	0	3	5	no	90	37.7	120	70	yes	yes	yes	yes	no	no	no	no	no	no	yes	no	NA	NA	NA	NA	NA	NA	NA	NA	NA	NA	NA	NA	NA	NA	NA	NA	NA	NA	NA	NA	NA	NA	NA
2017	31	male	2	0	3	5	no	78	38.2	110	70	yes	yes	no	yes	yes	no	no	no	no	no	no	no	NA	NA	NA	NA	NA	NA	NA	NA	NA	NA	NA	NA	NA	NA	NA	NA	NA	NA	NA	NA	NA	NA	NA
2017	24	male	1	0	3	4	no	74	37	120	80	yes	yes	no	no	no	no	no	no	no	no	no	no	NA	NA	NA	NA	NA	NA	NA	NA	NA	NA	NA	NA	NA	NA	NA	NA	NA	NA	NA	NA	NA	NA	NA
2017	27	female	1	0	3	5	no	90	37.8	100	60	yes	yes	yes	yes	no	no	no	no	no	no	no	no	no	NA	NA	NA	NA	NA	NA	NA	NA	NA	NA	NA	NA	NA	NA	NA	NA	NA	NA	NA	NA	NA	NA
2017	27	male	1	0	4	5	no	106	39.9	120	80	yes	yes	no	no	no	no	no	no	no	no	no	no	NA	1	NA	0	6.478	74.44	12.23	4.812	145	0.44	171.4	NA	NA	NA	NA	NA	NA	NA	NA	NA	NA	NA	NA
2017	25	male	2	0	5	6	no	70	37.9	100	70	yes	yes	yes	no	no	no	no	no	no	no	no	no	NA	NA	NA	NA	NA	NA	NA	NA	NA	NA	NA	NA	NA	NA	NA	NA	NA	NA	NA	NA	NA	NA	NA
2017	31	male	1	0	2	6	no	92	37.3	120	90	yes	yes	yes	no	no	no	no	no	no	no	no	no	NA	NA	NA	NA	NA	NA	NA	NA	NA	NA	NA	NA	NA	NA	NA	NA	NA	NA	NA	NA	NA	NA	NA
2017	57	male	1	0	2	3	no	80	39	120	70	yes	yes	no	no	no	no	no	no	no	no	no	no	NA	NA	NA	NA	NA	NA	NA	NA	NA	NA	NA	NA	NA	NA	NA	NA	NA	NA	NA	NA	NA	NA	NA
2017	21	male	1	0	3	10	no	98	38.8	130	80	yes	yes	no	yes	no	no	yes	no	no	no	no	no	NA	NA	NA	NA	NA	NA	NA	NA	NA	NA	NA	NA	NA	NA	NA	NA	NA	NA	NA	NA	NA	NA	NA
2017	28	male	2	0	3	5	no	100	39	120	70	yes	yes	yes	yes	yes	no	no	no	no	no	no	no	NA	NA	NA	NA	NA	NA	NA	NA	NA	NA	NA	NA	NA	NA	NA	NA	NA	NA	NA	NA	NA	NA	NA
2017	44	male	1	0	1	8	no	102	40	130	80	yes	yes	no	yes	no	no	no	no	no	no	no	no	NA	1	NA	0	6.9	77.28	6.58	4.69	139	0.421	185	NA	NA	NA	NA	NA	NA	NA	NA	NA	NA	NA	NA
2017	32	male	1	0	4	3	no	83	38.7	100	70	yes	yes	no	no	no	no	yes	no	no	no	no	no	NA	NA	NA	NA	NA	NA	NA	NA	NA	NA	NA	NA	NA	NA	NA	NA	NA	NA	NA	NA	NA	NA	NA
2017	40	male	1	0	4	5	no	78	39	110	80	yes	yes	yes	no	no	no	no	no	no	no	no	no	NA	NA	NA	NA	NA	NA	NA	NA	NA	NA	NA	NA	NA	NA	NA	NA	NA	NA	NA	NA	NA	NA	NA
2017	26	male	1	0	4	1	no	83	38.4	120	80	yes	yes	yes	no	no	no	no	no	no	no	no	no	NA	NA	NA	NA	NA	NA	NA	NA	NA	NA	NA	NA	NA	NA	NA	NA	NA	NA	NA	NA	NA	NA	NA
2017	22	male	1	0	4	3	no	84	39.2	100	60	yes	no	no	no	no	no	no	no	no	no	no	no	NA	NA	NA	NA	NA	NA	NA	NA	NA	NA	NA	NA	NA	NA	NA	NA	NA	NA	NA	NA	NA	NA	NA
2017	36	male	1	0	3	2	no	80	37.8	120	80	yes	yes	yes	no	no	no	no	no	no	no	no	no	NA	NA	NA	NA	NA	NA	NA	NA	NA	NA	NA	NA	NA	NA	NA	NA	NA	NA	NA	NA	NA	NA	NA
2017	24	male	3	0	8	7	no	84	38.7	105	70	yes	yes	no	yes	no	no	no	no	no	no	no	no	NA	NA	NA	NA	NA	NA	NA	NA	NA	NA	NA	NA	NA	NA	NA	NA	NA	NA	NA	NA	NA	NA	NA
2017	42	male	1	0	5	3	no	90	37.9	120	70	yes	yes	no	no	no	no	no	no	no	no	no	no	NA	1	NA	0	6.76	77.4	12.3	4.98	146	0.428	185	NA	NA	NA	NA	NA	NA	NA	NA	NA	NA	NA	NA
2017	32	male	2	0	4	6	no	100	40	120	80	yes	yes	yes	no	no	no	no	no	no	no	no	no	NA	NA	NA	NA	NA	NA	NA	NA	NA	NA	NA	NA	NA	NA	NA	NA	NA	NA	NA	NA	NA	NA	NA
2017	25	male	1	0	2	3	no	86	39.3	120	75	yes	yes	yes	yes	no	no	no	no	no	no	no	no	NA	NA	NA	NA	NA	NA	NA	NA	NA	NA	NA	NA	NA	NA	NA	NA	NA	NA	NA	NA	NA	NA	NA
2017	30	male	1	0	2	6	no	100	38.5	110	70	yes	yes	yes	no	no	no	no	no	no	no	no	no	NA	NA	NA	NA	NA	NA	NA	NA	NA	NA	NA	NA	NA	NA	NA	NA	NA	NA	NA	NA	NA	NA	NA
2017	24	male	1	0	5	3	no	80	37	120	80	yes	yes	yes	no	no	no	no	no	no	no	no	no	NA	1	NA	0	NA	NA	NA	NA	NA	NA	NA	NA	NA	NA	NA	NA	NA	NA	NA	NA	NA	NA	NA
2017	55	male	1	0	3	7	no	90	38.5	110	70	yes	yes	no	no	no	no	no	no	no	no	no	no	NA	NA	NA	NA	NA	NA	NA	NA	NA	NA	NA	NA	NA	NA	NA	NA	NA	NA	NA	NA	NA	NA	NA
2017	29	female	1	0	2	5	no	90	37.5	120	80	yes	yes	yes	no	no	no	no	no	no	no	no	no	no	1	NA	0	10.34	71.1	17.1	4.46	139	0.399	221	NA	NA	NA	NA	NA	6.39	3.91	81.9	NA	46.6	42.7	16.9
2017	61	male	2	0	7	5	yes	75	36.4	100	80	yes	yes	yes	yes	no	no	no	no	no	no	no	no	NA	NA	NA	NA	NA	NA	NA	NA	NA	NA	NA	NA	NA	NA	NA	NA	NA	NA	NA	NA	NA	NA	NA
2017	29	male	1	0	3	4	no	76	38	120	80	yes	yes	yes	yes	no	no	no	no	no	no	no	no	NA	NA	NA	NA	NA	NA	NA	NA	NA	NA	NA	NA	NA	NA	NA	NA	NA	NA	NA	NA	NA	NA	NA
2017	24	male	1	0	5	6	no	92	39.1	100	60	yes	yes	no	no	no	no	no	no	no	no	no	no	NA	NA	NA	NA	NA	NA	NA	NA	NA	NA	NA	NA	NA	NA	NA	NA	NA	NA	NA	NA	NA	NA	NA
2017	22	male	1	0	4	5	no	95	39.3	110	70	yes	yes	yes	no	no	no	no	no	no	no	no	no	NA	NA	NA	NA	NA	NA	NA	NA	NA	NA	NA	NA	NA	NA	NA	NA	NA	NA	NA	NA	NA	NA	NA
2017	32	male	1	0	2	9	no	96	40	120	80	yes	yes	yes	no	no	no	no	no	no	no	no	no	NA	NA	NA	NA	NA	NA	NA	NA	NA	NA	NA	NA	NA	NA	NA	NA	NA	NA	NA	NA	NA	NA	NA
2017	24	male	1	0	4	4	no	88	38	115	70	no	no	no	no	no	no	no	no	no	no	no	no	NA	NA	NA	NA	NA	NA	NA	NA	NA	NA	NA	NA	NA	NA	NA	NA	NA	NA	NA	NA	NA	NA	NA
2017	25	female	2	0	4	3	no	80	38.2	110	60	yes	yes	no	yes	no	no	yes	no	no	no	no	no	no	NA	NA	NA	NA	NA	NA	NA	NA	NA	NA	NA	NA	NA	NA	NA	NA	NA	NA	NA	NA	NA	NA
2017	32	female	2	0	5	3	no	72	39.5	100	60	yes	yes	yes	yes	no	no	yes	no	no	no	no	no	no	NA	NA	NA	NA	NA	NA	NA	NA	NA	NA	NA	NA	NA	NA	NA	NA	NA	NA	NA	NA	NA	NA
2017	34	female	1	0	5	3	no	92	37.5	110	60	yes	yes	no	no	no	no	no	no	no	no	no	no	no	NA	NA	NA	NA	NA	NA	NA	NA	NA	NA	NA	NA	NA	NA	NA	NA	NA	NA	NA	NA	NA	NA
2017	26	female	2	0	4	7	no	95	38.8	80	50	yes	yes	yes	yes	no	no	no	no	no	no	no	no	no	NA	NA	NA	NA	NA	NA	NA	NA	NA	NA	NA	NA	NA	NA	NA	NA	NA	NA	NA	NA	NA	NA
2017	47	female	1	0	4	4	no	92	36.6	110	70	yes	yes	yes	no	no	no	no	no	no	no	no	no	no	NA	NA	NA	NA	NA	NA	NA	NA	NA	NA	NA	NA	NA	NA	NA	NA	NA	NA	NA	NA	NA	NA
2017	67	female	1	0	3	5	no	80	36.5	150	90	yes	yes	yes	no	no	no	no	no	no	no	no	no	no	NA	NA	NA	NA	NA	NA	NA	NA	NA	NA	NA	NA	NA	NA	NA	NA	NA	NA	NA	NA	NA	NA
2017	37	female	2	0	5	2	no	120	39.4	100	70	yes	yes	yes	yes	no	no	no	no	no	no	no	no	no	NA	NA	NA	NA	NA	NA	NA	NA	NA	NA	NA	NA	NA	NA	NA	NA	NA	NA	NA	NA	NA	NA
2017	31	female	1	0	2	6	no	100	39.2	100	60	yes	yes	yes	no	no	no	no	no	no	no	no	no	yes	NA	NA	NA	NA	NA	NA	NA	NA	NA	NA	NA	NA	NA	NA	NA	NA	NA	NA	NA	NA	NA	NA
2017	25	female	2	0	5	3	no	80	36.6	120	70	yes	yes	yes	yes	yes	no	no	no	no	no	no	no	no	NA	NA	NA	NA	NA	NA	NA	NA	NA	NA	NA	NA	NA	NA	NA	NA	NA	NA	NA	NA	NA	NA
2017	62	female	1	0	1	5	no	104	39	140	80	yes	yes	no	no	no	no	no	no	no	no	no	no	no	0	NA	1	8.416	77.04	12.45	3.986	129	0.38	128.7	NA	NA	NA	NA	NA	5.98	4.97	81.17	NA	37	24.91	42.65
2017	62	female	1	0	2	5	no	100	37.7	90	60	yes	yes	yes	no	no	no	no	no	no	no	no	no	no	NA	NA	NA	NA	NA	NA	NA	NA	NA	NA	NA	NA	NA	NA	NA	NA	NA	NA	NA	NA	NA	NA
2017	38	female	1	0	3	6	no	70	38	120	70	yes	yes	yes	yes	no	no	no	no	no	no	no	no	no	NA	NA	NA	NA	NA	NA	NA	NA	NA	NA	NA	NA	NA	NA	NA	NA	NA	NA	NA	NA	NA	NA
2017	53	female	1	0	4	5	no	86	38.6	120	70	yes	yes	yes	no	no	no	no	no	no	no	no	no	no	NA	NA	NA	NA	NA	NA	NA	NA	NA	NA	NA	NA	NA	NA	NA	NA	NA	NA	NA	NA	NA	NA
2017	43	female	1	0	6	3	no	80	36.8	115	80	yes	yes	yes	yes	no	no	no	no	no	no	no	no	no	1	NA	0	3.75	80	9.3	3.84	127	0.368	120	NA	NA	NA	NA	NA	NA	NA	NA	NA	NA	NA	NA
2017	56	female	1	0	1	7	no	80	38	120	70	yes	yes	yes	no	no	no	no	no	no	no	no	no	no	NA	NA	NA	5.92	83.3	6.4	4.15	128	0.357	210	NA	NA	NA	NA	NA	7.86	4	66	NA	28.7	31.7	20.8
2017	20	female	2	0	3	7	no	80	38.5	110	70	yes	yes	yes	yes	no	no	yes	no	no	no	no	no	no	NA	NA	NA	NA	NA	NA	NA	NA	NA	NA	NA	NA	NA	NA	NA	NA	NA	NA	NA	NA	NA	NA
2017	43	female	2	0	5	3	no	97	38.5	100	60	yes	yes	no	yes	no	no	no	no	no	no	no	no	no	NA	NA	NA	NA	NA	NA	NA	NA	NA	NA	NA	NA	NA	NA	NA	NA	NA	NA	NA	NA	NA	NA
2017	23	female	1	0	1	4	no	115	38.5	120	65	yes	yes	no	no	no	no	no	no	no	no	no	no	yes	1	NA	0	9.76	87.6	4.4	4.32	123	0.36	100	NA	NA	NA	NA	NA	4.86	1.83	49.1	31.22	21.5	12.8	NA
2017	51	female	1	0	2	8	no	100	38	96	60	yes	yes	no	no	no	no	no	no	no	no	yes	no	no	NA	NA	NA	NA	NA	NA	NA	NA	NA	NA	NA	NA	NA	NA	NA	NA	NA	NA	NA	NA	NA	NA
2017	38	female	1	0	3	8	no	95	38	95	65	yes	yes	no	no	no	no	no	no	no	no	no	no	no	NA	NA	NA	NA	NA	NA	NA	NA	NA	NA	NA	NA	NA	NA	NA	NA	NA	NA	NA	NA	NA	NA
2017	57	female	1	0	3	3	no	76	38.5	120	80	yes	yes	yes	no	no	no	yes	no	no	no	no	no	no	NA	NA	NA	NA	NA	NA	NA	NA	NA	NA	NA	NA	NA	NA	NA	NA	NA	NA	NA	NA	NA	NA
2017	60	female	1	0	4	5	no	80	38	130	80	yes	no	no	no	no	no	yes	no	no	no	no	no	no	NA	NA	NA	NA	NA	NA	NA	NA	NA	NA	NA	NA	NA	NA	NA	NA	NA	NA	NA	NA	NA	NA
2017	25	female	1	0	2	6	no	90	40	100	70	yes	yes	no	no	no	no	no	no	no	no	no	no	no	NA	NA	NA	NA	NA	NA	NA	NA	NA	NA	NA	NA	NA	NA	NA	NA	NA	NA	NA	NA	NA	NA
2017	70	female	1	0	3	7	no	80	38.5	100	70	yes	yes	yes	no	no	no	no	no	no	no	no	no	no	NA	NA	NA	NA	NA	NA	NA	NA	NA	NA	NA	NA	NA	NA	NA	NA	NA	NA	NA	NA	NA	NA
2017	70	female	1	0	2	6	no	100	38.3	90	60	yes	yes	no	no	no	no	yes	no	no	no	no	no	no	NA	NA	NA	NA	NA	NA	NA	NA	NA	NA	NA	NA	NA	NA	NA	NA	NA	NA	NA	NA	NA	NA
2017	55	female	1	0	2	5	no	85	38.8	110	65	yes	yes	yes	yes	no	no	no	no	no	no	no	no	no	NA	NA	NA	NA	NA	NA	NA	NA	NA	NA	NA	NA	NA	NA	NA	NA	NA	NA	NA	NA	NA	NA
2017	19	female	2	0	4	7	no	88	38.8	100	60	yes	yes	yes	yes	no	no	no	no	no	no	no	no	no	NA	NA	NA	NA	NA	NA	NA	NA	NA	NA	NA	NA	NA	NA	NA	NA	NA	NA	NA	NA	NA	NA
2017	24	female	2	0	6	8	no	104	37	100	60	yes	yes	yes	yes	no	no	no	no	no	no	no	no	no	NA	NA	NA	NA	NA	NA	NA	NA	NA	NA	NA	NA	NA	NA	NA	NA	NA	NA	NA	NA	NA	NA
2017	35	male	1	0	2	6	no	70	36.5	110	65	yes	yes	yes	no	no	no	yes	no	no	no	no	no	NA	NA	NA	NA	NA	NA	NA	NA	NA	NA	NA	NA	NA	NA	NA	NA	NA	NA	NA	NA	NA	NA	NA
2017	59	male	1	0	2	5	no	100	38.3	120	70	yes	yes	yes	no	no	no	no	no	no	yes	no	no	NA	NA	NA	NA	NA	NA	NA	NA	NA	NA	NA	NA	NA	NA	NA	NA	NA	NA	NA	NA	NA	NA	NA
2017	28	male	1	0	5	2	no	80	39	120	70	yes	yes	yes	no	no	no	no	no	no	no	no	no	NA	NA	NA	NA	NA	NA	NA	NA	NA	NA	NA	NA	NA	NA	NA	NA	NA	NA	NA	NA	NA	NA	NA
2017	43	male	2	0	5	2	no	104	38.2	100	65	yes	yes	no	yes	no	no	no	yes	no	no	no	no	NA	1	NA	0	2.36	35	46	5	157	0.42	19	13.8	101	0.99	2.94	40.7	NA	NA	NA	NA	NA	NA	NA
2017	55	male	2	0	6	6	no	88	37.1	110	70	yes	yes	yes	yes	no	no	no	no	no	no	no	no	NA	NA	NA	NA	NA	NA	NA	NA	NA	NA	NA	NA	NA	NA	NA	NA	NA	NA	NA	NA	NA	NA	NA
2017	74	male	1	0	2	9	no	102	38.9	130	70	yes	yes	yes	no	no	no	no	no	no	no	no	no	NA	NA	NA	NA	NA	NA	NA	NA	NA	NA	NA	NA	NA	NA	NA	NA	NA	NA	NA	NA	NA	NA	NA
2017	53	male	1	0	3	4	no	75	37.6	170	90	yes	yes	yes	no	no	no	no	no	no	no	no	no	NA	NA	NA	NA	NA	NA	NA	NA	NA	NA	NA	NA	NA	NA	NA	NA	NA	NA	NA	NA	NA	NA	NA
2017	36	male	2	0	7	6	no	90	39.5	100	60	yes	yes	yes	yes	no	no	no	no	no	no	no	no	NA	NA	NA	NA	NA	NA	NA	NA	NA	NA	NA	NA	NA	NA	NA	NA	NA	NA	NA	NA	NA	NA	NA
2017	28	male	1	0	4	3	no	78	37.6	120	80	yes	yes	yes	yes	no	no	no	no	no	no	no	no	NA	NA	NA	NA	NA	NA	NA	NA	NA	NA	NA	NA	NA	NA	NA	NA	NA	NA	NA	NA	NA	NA	NA
2017	80	male	1	0	2	6	no	84	37.9	120	70	yes	yes	yes	no	no	no	no	no	no	no	no	no	NA	NA	NA	NA	NA	NA	NA	NA	NA	NA	NA	NA	NA	NA	NA	NA	NA	NA	NA	NA	NA	NA	NA
2017	20	male	1	0	2	8	no	86	39.2	120	80	yes	yes	yes	no	no	no	no	no	no	no	no	no	NA	NA	NA	NA	NA	NA	NA	NA	NA	NA	NA	NA	NA	NA	NA	NA	NA	NA	NA	NA	NA	NA	NA
2017	72	male	1	0	3	8	no	70	38.2	140	70	yes	yes	yes	yes	no	no	yes	no	no	no	no	yes	NA	NA	NA	NA	NA	NA	NA	NA	NA	NA	NA	NA	NA	NA	NA	NA	NA	NA	NA	NA	NA	NA	NA
2017	18	female	1	0	3	7	no	102	39	110	86	yes	yes	yes	no	no	no	no	no	no	no	no	no	no	NA	NA	NA	NA	NA	NA	NA	NA	NA	NA	NA	NA	NA	NA	NA	NA	NA	NA	NA	NA	NA	NA
2017	14	male	1	0	3	6	no	78	37.3	130	85	no	yes	no	yes	no	no	no	no	no	no	no	no	NA	NA	NA	NA	NA	NA	NA	NA	NA	NA	NA	NA	NA	NA	NA	NA	NA	NA	NA	NA	NA	NA	NA
2017	24	male	1	0	3	6	no	100	38.9	110	80	yes	yes	yes	no	no	no	yes	no	no	no	no	yes	NA	NA	NA	NA	NA	NA	NA	NA	NA	NA	NA	NA	NA	NA	NA	NA	NA	NA	NA	NA	NA	NA	NA
2017	73	female	1	0	4	2	no	100	37	130	80	yes	yes	yes	no	no	no	no	no	no	no	no	no	no	NA	NA	NA	NA	NA	NA	NA	NA	NA	NA	NA	NA	NA	NA	NA	NA	NA	NA	NA	NA	NA	NA
2017	62	female	1	0	5	4	no	120	40	110	60	yes	yes	no	no	no	no	no	no	no	no	no	no	no	NA	NA	NA	NA	NA	NA	NA	NA	NA	NA	NA	NA	NA	NA	NA	NA	NA	NA	NA	NA	NA	NA
2017	59	female	1	0	4	10	no	84	38.5	140	100	yes	yes	no	yes	no	no	no	no	no	no	no	no	no	NA	NA	NA	NA	NA	NA	NA	NA	NA	NA	NA	NA	NA	NA	NA	NA	NA	NA	NA	NA	NA	NA
2017	28	female	2	0	5	5	no	80	37.8	100	60	yes	yes	yes	yes	no	no	yes	no	no	no	no	no	no	NA	NA	NA	NA	NA	NA	NA	NA	NA	NA	NA	NA	NA	NA	NA	NA	NA	NA	NA	NA	NA	NA
2017	19	female	1	0	5	5	no	84	38.5	110	70	yes	yes	no	no	no	no	no	no	no	no	no	no	no	NA	NA	NA	NA	NA	NA	NA	NA	NA	NA	NA	NA	NA	NA	NA	NA	NA	NA	NA	NA	NA	NA
2017	29	male	1	0	5	4	no	80	38	90	60	yes	yes	yes	no	no	no	no	no	no	no	no	no	NA	NA	NA	NA	NA	NA	NA	NA	NA	NA	NA	NA	NA	NA	NA	NA	NA	NA	NA	NA	NA	NA	NA
2017	19	male	2	0	5	7	no	78	37	120	60	yes	yes	no	yes	no	no	no	no	no	no	no	no	NA	NA	NA	NA	NA	NA	NA	NA	NA	NA	NA	NA	NA	NA	NA	NA	NA	NA	NA	NA	NA	NA	NA
2017	22	male	1	0	1	11	no	110	40.1	120	70	yes	yes	yes	no	no	no	no	no	no	no	no	no	NA	1	NA	0	7.63	76.6	11.7	5.2	151	0.448	123	17.4	70	1.29	3.24	38.1	6.02	6.4	103.5	47.48	32.2	32.3	27.7
2017	63	male	2	0	3	4	no	86	37	100	60	yes	yes	yes	no	no	no	yes	no	no	no	no	no	NA	NA	NA	NA	NA	NA	NA	NA	NA	NA	NA	NA	NA	NA	NA	NA	NA	NA	NA	NA	NA	NA	NA
2017	74	female	1	0	5	4	no	84	38.4	120	80	yes	yes	yes	no	no	no	no	no	no	yes	no	no	no	NA	NA	NA	NA	NA	NA	NA	NA	NA	NA	NA	NA	NA	NA	NA	NA	NA	NA	NA	NA	NA	NA
2017	53	female	1	0	2	7	no	100	38.2	90	60	yes	yes	yes	no	no	no	no	no	no	no	no	no	no	NA	NA	NA	NA	NA	NA	NA	NA	NA	NA	NA	NA	NA	NA	NA	NA	NA	NA	NA	NA	NA	NA
2017	45	male	1	0	3	16	no	86	38.8	130	90	yes	yes	yes	no	no	no	no	no	no	no	no	no	NA	NA	NA	NA	NA	NA	NA	NA	NA	NA	NA	NA	NA	NA	NA	NA	NA	NA	NA	NA	NA	NA	NA
2017	37	female	1	0	5	4	no	70	37.3	90	60	yes	yes	no	no	no	no	no	no	no	no	no	no	no	NA	NA	NA	NA	NA	NA	NA	NA	NA	NA	NA	NA	NA	NA	NA	NA	NA	NA	NA	NA	NA	NA
2017	24	female	2	0	5	2	no	85	39.5	110	60	yes	yes	no	yes	no	no	yes	yes	no	no	no	no	no	1	NA	0	2.83	61.1	21.9	3.8	122	0.349	88	NA	NA	NA	NA	NA	NA	NA	NA	NA	NA	NA	NA
2017	25	female	1	0	2	4	no	90	38.5	100	70	yes	yes	no	no	no	no	no	no	no	no	no	no	yes	NA	NA	NA	NA	NA	NA	NA	NA	NA	NA	NA	NA	NA	NA	NA	NA	NA	NA	NA	NA	NA	NA
2017	44	female	1	0	5	2	no	72	37.2	110	70	yes	yes	no	yes	no	no	no	no	no	no	no	no	no	NA	NA	NA	NA	NA	NA	NA	NA	NA	NA	NA	NA	NA	NA	NA	NA	NA	NA	NA	NA	NA	NA
2017	35	female	2	0	3	8	no	88	38	100	60	yes	yes	yes	yes	no	no	no	no	no	no	no	yes	no	NA	NA	NA	NA	NA	NA	NA	NA	NA	NA	NA	NA	NA	NA	NA	NA	NA	NA	NA	NA	NA	NA
2017	54	female	1	0	2	5	no	76	37.3	120	60	yes	yes	no	no	no	no	yes	no	no	no	no	no	no	NA	NA	NA	NA	NA	NA	NA	NA	NA	NA	NA	NA	NA	NA	NA	NA	NA	NA	NA	NA	NA	NA
2017	59	female	1	0	2	7	no	105	39	105	60	yes	yes	yes	no	no	no	no	no	no	no	no	no	no	NA	NA	NA	NA	NA	NA	NA	NA	NA	NA	NA	NA	NA	NA	NA	NA	NA	NA	NA	NA	NA	NA
2017	71	male	1	0	3	5	no	85	38.7	130	80	yes	yes	yes	yes	no	no	no	no	no	no	no	no	NA	1	NA	0	NA	NA	NA	NA	NA	NA	NA	NA	NA	NA	NA	NA	NA	NA	NA	NA	NA	NA	NA
2017	53	female	1	0	3	7	no	110	38	100	60	yes	yes	yes	no	no	no	no	no	no	no	no	no	no	NA	NA	NA	NA	NA	NA	NA	NA	NA	NA	NA	NA	NA	NA	NA	NA	NA	NA	NA	NA	NA	NA
2017	53	male	1	0	2	10	no	90	38	110	70	yes	yes	no	no	no	no	no	no	no	no	no	no	NA	NA	NA	NA	NA	NA	NA	NA	NA	NA	NA	NA	NA	NA	NA	NA	NA	NA	NA	NA	NA	NA	NA
2017	30	male	1	0	5	4	no	90	38.6	110	70	yes	yes	yes	no	no	no	no	no	no	no	no	no	NA	NA	NA	NA	NA	NA	NA	NA	NA	NA	NA	NA	NA	NA	NA	NA	NA	NA	NA	NA	NA	NA	NA
2017	46	female	1	0	6	4	no	76	37	90	60	yes	yes	yes	yes	yes	no	no	no	no	no	no	no	no	NA	NA	NA	NA	NA	NA	NA	NA	NA	NA	NA	NA	NA	NA	NA	NA	NA	NA	NA	NA	NA	NA
2017	66	female	1	0	2	7	no	110	39	150	80	yes	yes	yes	no	no	no	yes	no	no	no	no	no	no	NA	NA	NA	NA	NA	NA	NA	NA	NA	NA	NA	NA	NA	NA	NA	NA	NA	NA	NA	NA	NA	NA
2017	23	female	1	0	4	6	no	88	38	110	65	yes	yes	no	no	no	no	yes	no	no	no	no	no	no	NA	NA	NA	NA	NA	NA	NA	NA	NA	NA	NA	NA	NA	NA	NA	NA	NA	NA	NA	NA	NA	NA
2017	46	female	2	0	6	2	no	75	38.2	90	60	yes	yes	no	yes	no	no	no	no	no	no	no	no	no	NA	NA	NA	NA	NA	NA	NA	NA	NA	NA	NA	NA	NA	NA	NA	NA	NA	NA	NA	NA	NA	NA
2017	18	male	2	0	6	5	no	95	39	125	85	yes	yes	yes	yes	no	no	no	no	no	no	no	no	NA	NA	NA	NA	NA	NA	NA	NA	NA	NA	NA	NA	NA	NA	NA	NA	NA	NA	NA	NA	NA	NA	NA
2017	21	male	1	0	1	9	no	110	40.5	130	70	yes	yes	yes	yes	no	no	no	no	no	no	no	no	NA	NA	NA	NA	10.47	90.1	7.6	4.6	131	0.374	207	NA	NA	NA	NA	NA	NA	NA	NA	NA	NA	NA	NA
2017	33	female	1	0	5	5	no	88	38.5	110	65	yes	yes	yes	yes	no	no	no	no	no	no	no	no	no	NA	NA	NA	NA	NA	NA	NA	NA	NA	NA	NA	NA	NA	NA	NA	NA	NA	NA	NA	NA	NA	NA
2017	25	female	1	0	3	5	no	80	37.8	95	60	yes	yes	no	no	no	no	no	no	no	no	no	no	no	NA	NA	NA	NA	NA	NA	NA	NA	NA	NA	NA	NA	NA	NA	NA	NA	NA	NA	NA	NA	NA	NA
2017	49	female	1	0	6	2	no	86	36.5	140	95	yes	yes	no	yes	no	no	no	no	no	no	no	no	no	NA	NA	NA	NA	NA	NA	NA	NA	NA	NA	NA	NA	NA	NA	NA	NA	NA	NA	NA	NA	NA	NA
2017	26	female	1	0	2	6	no	82	38.5	120	70	yes	yes	no	yes	no	no	yes	no	no	no	no	no	no	NA	NA	NA	NA	NA	NA	NA	NA	NA	NA	NA	NA	NA	NA	NA	NA	NA	NA	NA	NA	NA	NA
2017	37	female	1	0	8	11	no	95	39.3	110	70	yes	yes	no	yes	no	no	no	no	no	no	no	no	no	NA	NA	NA	NA	NA	NA	NA	NA	NA	NA	NA	NA	NA	NA	NA	NA	NA	NA	NA	NA	NA	NA
2017	51	female	2	0	6	3	no	75	36	110	70	yes	yes	no	yes	no	no	no	no	no	no	no	no	no	1	NA	0	3.4	65.56	21.53	4.3	108	0.33	210	NA	NA	NA	NA	NA	NA	NA	NA	NA	NA	NA	NA
2017	30	female	2	0	5	3	no	100	37.8	120	80	yes	yes	no	yes	no	no	no	no	no	no	no	no	no	NA	NA	NA	NA	NA	NA	NA	NA	NA	NA	NA	NA	NA	NA	NA	NA	NA	NA	NA	NA	NA	NA
2017	23	female	1	0	4	3	no	120	38.8	150	100	yes	yes	no	no	no	no	no	no	no	no	no	no	yes	NA	NA	NA	NA	NA	NA	NA	NA	NA	NA	NA	NA	NA	NA	NA	NA	NA	NA	NA	NA	NA	NA
2017	56	male	1	0	5	6	no	85	38.5	90	60	yes	yes	yes	no	no	no	no	no	no	no	no	yes	NA	NA	NA	NA	NA	NA	NA	NA	NA	NA	NA	NA	NA	NA	NA	NA	NA	NA	NA	NA	NA	NA	NA
2017	51	male	1	0	5	6	no	88	37.5	130	80	yes	yes	no	no	no	no	no	no	no	no	no	no	NA	NA	NA	NA	NA	NA	NA	NA	NA	NA	NA	NA	NA	NA	NA	NA	NA	NA	NA	NA	NA	NA	NA
2017	40	male	1	0	3	5	no	90	38.7	100	70	yes	yes	yes	no	no	no	no	no	no	no	no	no	NA	NA	NA	NA	NA	NA	NA	NA	NA	NA	NA	NA	NA	NA	NA	NA	NA	NA	NA	NA	NA	NA	NA
2017	20	female	2	0	4	3	no	90	38	115	65	yes	yes	no	yes	no	no	yes	no	no	no	no	no	no	NA	NA	NA	NA	NA	NA	NA	NA	NA	NA	NA	NA	NA	NA	NA	NA	NA	NA	NA	NA	NA	NA
2017	50	male	1	0	2	5	no	100	37.7	120	80	yes	yes	no	no	no	no	no	no	no	no	no	no	NA	NA	NA	NA	NA	NA	NA	NA	NA	NA	NA	NA	NA	NA	NA	NA	NA	NA	NA	NA	NA	NA	NA
2017	30	female	1	0	5	5	no	100	40	100	70	yes	yes	no	yes	no	no	no	no	no	no	no	no	no	NA	NA	NA	NA	NA	NA	NA	NA	NA	NA	NA	NA	NA	NA	NA	NA	NA	NA	NA	NA	NA	NA
2017	51	female	1	0	4	7	no	88	36.8	110	70	yes	yes	no	no	no	no	no	no	no	no	no	yes	no	1	NA	0	3.253	58.38	22.81	4.131	126	0.35	208.6	NA	NA	NA	NA	NA	NA	NA	NA	NA	NA	NA	NA
2017	18	male	1	0	4	6	no	63	38.2	90	60	yes	yes	yes	yes	no	no	no	no	no	no	no	no	NA	NA	NA	NA	NA	NA	NA	NA	NA	NA	NA	NA	NA	NA	NA	NA	NA	NA	NA	NA	NA	NA	NA
2017	31	female	2	0	5	2	no	100	37.7	100	70	yes	yes	no	yes	no	no	yes	no	no	no	no	no	no	NA	NA	NA	NA	NA	NA	NA	NA	NA	NA	NA	NA	NA	NA	NA	NA	NA	NA	NA	NA	NA	NA
2017	35	male	2	0	6	3	no	60	36	110	70	yes	yes	no	yes	no	no	yes	no	no	no	no	no	NA	NA	NA	NA	NA	NA	NA	NA	NA	NA	NA	NA	NA	NA	NA	NA	NA	NA	NA	NA	NA	NA	NA
2017	23	female	2	0	5	2	no	106	38.7	110	70	yes	yes	yes	yes	no	no	no	no	no	no	no	no	no	1	NA	1	NA	NA	NA	NA	NA	NA	NA	NA	NA	NA	NA	NA	NA	NA	NA	NA	NA	NA	NA
2017	26	female	1	0	2	6	no	86	38.5	100	60	yes	yes	yes	no	no	no	no	no	no	no	no	no	no	NA	NA	NA	NA	NA	NA	NA	NA	NA	NA	NA	NA	NA	NA	NA	NA	NA	NA	NA	NA	NA	NA
2017	32	female	1	0	5	5	no	102	38.5	90	50	yes	yes	yes	no	no	no	no	no	no	no	no	no	no	NA	NA	NA	NA	NA	NA	NA	NA	NA	NA	NA	NA	NA	NA	NA	NA	NA	NA	NA	NA	NA	NA
2017	34	male	1	0	6	8	no	88	38.4	110	70	yes	yes	no	no	no	no	yes	no	no	no	yes	no	NA	1	NA	0	5.07	74.3	15	4.02	137	0.389	109	NA	NA	NA	NA	NA	NA	NA	NA	NA	NA	NA	NA
2017	34	male	1	0	1	8	no	124	40	110	70	yes	yes	yes	no	no	no	no	no	no	no	no	no	NA	NA	NA	NA	6	82	6.7	4.3	133	0.38	172	NA	NA	NA	NA	NA	NA	NA	NA	NA	NA	NA	NA
2017	22	male	1	0	2	4	no	100	39.9	120	80	yes	yes	yes	no	no	no	no	no	no	no	no	no	NA	NA	NA	NA	NA	NA	NA	NA	NA	NA	NA	NA	NA	NA	NA	NA	NA	NA	NA	NA	NA	NA	NA
2017	21	female	2	0	5	3	no	72	37.8	120	70	yes	yes	no	yes	no	no	yes	no	no	no	no	no	no	NA	NA	NA	NA	NA	NA	NA	NA	NA	NA	NA	NA	NA	NA	NA	NA	NA	NA	NA	NA	NA	NA
2017	33	male	1	0	2	7	no	100	39.2	120	80	yes	yes	no	no	no	no	no	no	no	no	no	no	NA	NA	NA	NA	NA	NA	NA	NA	NA	NA	NA	NA	NA	NA	NA	NA	NA	NA	NA	NA	NA	NA	NA
2017	22	male	1	0	2	8	no	78	37.8	105	60	yes	yes	yes	no	no	no	no	no	no	no	no	no	NA	NA	NA	NA	NA	NA	NA	NA	NA	NA	NA	NA	NA	NA	NA	NA	NA	NA	NA	NA	NA	NA	NA
2017	75	male	2	0	5	7	no	60	36	135	80	yes	yes	yes	yes	no	no	no	no	no	yes	no	no	NA	NA	NA	NA	NA	NA	NA	NA	NA	NA	NA	NA	NA	NA	NA	NA	NA	NA	NA	NA	NA	NA	NA
2017	47	male	1	0	3	4	no	100	38	110	70	yes	yes	yes	no	no	no	no	no	no	no	no	no	NA	NA	NA	NA	NA	NA	NA	NA	NA	NA	NA	NA	NA	NA	NA	NA	NA	NA	NA	NA	NA	NA	NA
2017	20	male	1	0	1	6	no	68	36.1	120	60	yes	yes	no	no	no	no	no	no	no	no	no	no	NA	1	NA	0	8.3	80.91	4.56	4.75	141	0.422	217	16.5	75	1.22	3.12	30.4	4.72	5.7	118	42.8	34.6	18.2	38.5
2017	24	male	1	0	6	5	no	60	37.3	110	60	yes	yes	yes	no	no	no	yes	no	no	no	no	no	NA	NA	NA	NA	NA	NA	NA	NA	NA	NA	NA	NA	NA	NA	NA	NA	NA	NA	NA	NA	NA	NA	NA
2017	21	male	2	0	6	6	no	86	38.3	120	80	yes	yes	yes	yes	yes	no	yes	no	no	no	no	yes	NA	NA	NA	NA	NA	NA	NA	NA	NA	NA	NA	NA	NA	NA	NA	NA	NA	NA	NA	NA	NA	NA	NA
2017	63	male	1	0	5	5	no	80	39	130	80	yes	yes	yes	no	no	no	no	no	no	no	no	no	NA	NA	NA	NA	NA	NA	NA	NA	NA	NA	NA	NA	NA	NA	NA	NA	NA	NA	NA	NA	NA	NA	NA
2017	18	male	1	0	2	8	no	95	39.5	120	80	yes	yes	yes	yes	yes	no	yes	no	no	no	no	no	NA	1	NA	0	7.88	84.5	8.4	4.94	145	0.402	191	NA	NA	NA	NA	NA	6	2.9	91	NA	22.7	17.5	18.8
2017	31	male	2	0	5	7	no	80	38.8	100	60	yes	yes	no	yes	no	no	no	yes	no	no	no	no	NA	NA	NA	NA	NA	NA	NA	NA	NA	NA	NA	NA	NA	NA	NA	NA	NA	NA	NA	NA	NA	NA	NA
2017	21	female	1	0	5	3	no	80	38.5	120	80	yes	yes	yes	no	no	no	no	no	no	no	no	no	no	NA	NA	NA	NA	NA	NA	NA	NA	NA	NA	NA	NA	NA	NA	NA	NA	NA	NA	NA	NA	NA	NA
2017	46	male	1	0	7	2	no	80	35.5	110	70	yes	yes	yes	no	no	no	no	no	no	no	no	no	NA	NA	NA	NA	NA	NA	NA	NA	NA	NA	NA	NA	NA	NA	NA	NA	NA	NA	NA	NA	NA	NA	NA
2017	24	male	1	0	6	2	no	92	36.2	110	60	yes	yes	no	no	no	no	no	no	no	no	no	no	NA	NA	NA	NA	NA	NA	NA	NA	NA	NA	NA	NA	NA	NA	NA	NA	NA	NA	NA	NA	NA	NA	NA
2017	20	female	1	0	5	5	no	100	37.2	100	60	yes	yes	no	yes	no	no	no	no	no	no	no	no	no	NA	NA	NA	NA	NA	NA	NA	NA	NA	NA	NA	NA	NA	NA	NA	NA	NA	NA	NA	NA	NA	NA
2017	36	male	1	0	3	7	no	68	38.5	115	70	yes	yes	yes	no	no	no	no	no	no	no	no	no	NA	NA	NA	NA	NA	NA	NA	NA	NA	NA	NA	NA	NA	NA	NA	NA	NA	NA	NA	NA	NA	NA	NA
2017	30	male	2	0	3	5	no	95	38.8	100	60	yes	yes	no	yes	no	no	no	no	no	no	no	no	NA	NA	NA	NA	NA	NA	NA	NA	NA	NA	NA	NA	NA	NA	NA	NA	NA	NA	NA	NA	NA	NA	NA
2017	19	female	1	0	4	2	no	88	37.4	100	55	yes	yes	yes	no	no	no	no	no	no	no	no	no	no	NA	NA	NA	NA	NA	NA	NA	NA	NA	NA	NA	NA	NA	NA	NA	NA	NA	NA	NA	NA	NA	NA
2017	25	male	1	0	2	6	no	95	39.2	130	70	yes	yes	no	yes	no	no	no	no	no	no	no	no	NA	NA	NA	NA	NA	NA	NA	NA	NA	NA	NA	NA	NA	NA	NA	NA	NA	NA	NA	NA	NA	NA	NA
2017	22	male	1	0	3	4	no	90	38.1	110	65	yes	yes	yes	no	no	no	no	no	no	no	no	no	NA	NA	NA	NA	NA	NA	NA	NA	NA	NA	NA	NA	NA	NA	NA	NA	NA	NA	NA	NA	NA	NA	NA
2017	37	male	2	0	6	3	no	90	36.5	115	70	yes	yes	no	yes	no	no	no	no	no	no	no	no	NA	NA	NA	NA	NA	NA	NA	NA	NA	NA	NA	NA	NA	NA	NA	NA	NA	NA	NA	NA	NA	NA	NA
2017	26	male	1	0	5	6	no	86	36.8	105	65	yes	yes	no	yes	no	no	no	no	no	no	no	no	NA	NA	NA	NA	NA	NA	NA	NA	NA	NA	NA	NA	NA	NA	NA	NA	NA	NA	NA	NA	NA	NA	NA
2017	30	male	1	0	3	6	no	86	39	110	70	yes	yes	yes	no	no	no	no	no	no	no	no	no	NA	NA	NA	NA	NA	NA	NA	NA	NA	NA	NA	NA	NA	NA	NA	NA	NA	NA	NA	NA	NA	NA	NA
2017	50	male	1	0	2	8	no	96	39.5	130	70	yes	yes	no	yes	no	no	no	no	no	no	no	no	NA	NA	NA	NA	NA	NA	NA	NA	NA	NA	NA	NA	NA	NA	NA	NA	NA	NA	NA	NA	NA	NA	NA
2017	17	male	1	0	2	9	no	80	38.7	110	70	yes	yes	yes	no	no	no	no	no	no	no	no	no	NA	NA	NA	NA	NA	NA	NA	NA	NA	NA	NA	NA	NA	NA	NA	NA	NA	NA	NA	NA	NA	NA	NA
2017	60	male	1	0	2	5	no	90	37.6	160	90	yes	yes	yes	no	no	no	no	no	no	no	no	no	NA	NA	NA	NA	NA	NA	NA	NA	NA	NA	NA	NA	NA	NA	NA	NA	NA	NA	NA	NA	NA	NA	NA
2017	19	male	1	0	3	5	no	78	38	120	80	yes	yes	no	no	no	no	yes	no	no	no	no	no	NA	NA	NA	NA	NA	NA	NA	NA	NA	NA	NA	NA	NA	NA	NA	NA	NA	NA	NA	NA	NA	NA	NA
2017	22	female	2	0	5	3	no	120	39.5	110	80	yes	yes	no	yes	yes	no	no	no	no	no	no	no	no	NA	NA	NA	NA	NA	NA	NA	NA	NA	NA	NA	NA	NA	NA	NA	NA	NA	NA	NA	NA	NA	NA
2017	16	female	1	0	3	3	no	90	39	100	60	yes	yes	yes	no	no	no	yes	no	no	no	no	no	no	NA	NA	NA	NA	NA	NA	NA	NA	NA	NA	NA	NA	NA	NA	NA	NA	NA	NA	NA	NA	NA	NA
2017	21	male	2	0	6	3	no	80	38.5	100	60	yes	yes	yes	yes	no	no	yes	no	no	no	no	no	NA	NA	NA	NA	NA	NA	NA	NA	NA	NA	NA	NA	NA	NA	NA	NA	NA	NA	NA	NA	NA	NA	NA
2017	46	male	2	0	6	2	no	90	36.9	100	70	yes	yes	yes	no	no	no	no	yes	no	no	no	no	NA	NA	NA	NA	NA	NA	NA	NA	NA	NA	NA	NA	NA	NA	NA	NA	NA	NA	NA	NA	NA	NA	NA
2017	40	male	1	0	2	6	no	107	39.5	110	70	yes	yes	yes	no	no	no	no	no	no	no	no	no	NA	NA	NA	NA	NA	NA	NA	NA	NA	NA	NA	NA	NA	NA	NA	NA	NA	NA	NA	NA	NA	NA	NA
2017	25	male	1	0	2	5	no	95	39.9	120	70	yes	yes	yes	yes	no	no	no	no	no	no	no	no	NA	NA	NA	NA	NA	NA	NA	NA	NA	NA	NA	NA	NA	NA	NA	NA	NA	NA	NA	NA	NA	NA	NA
2017	28	male	1	0	6	5	no	85	39	130	80	yes	yes	yes	yes	no	no	yes	no	no	no	no	no	NA	NA	NA	NA	NA	NA	NA	NA	NA	NA	NA	NA	NA	NA	NA	NA	NA	NA	NA	NA	NA	NA	NA
2017	52	male	1	0	5	6	no	93	38.6	110	60	yes	yes	yes	no	no	no	no	no	no	no	no	no	NA	NA	NA	NA	NA	NA	NA	NA	NA	NA	NA	NA	NA	NA	NA	NA	NA	NA	NA	NA	NA	NA	NA
2017	29	male	2	0	4	5	no	98	39.8	90	60	yes	yes	no	yes	no	no	no	no	no	no	no	no	NA	NA	NA	NA	NA	NA	NA	NA	NA	NA	NA	NA	NA	NA	NA	NA	NA	NA	NA	NA	NA	NA	NA
2017	39	female	2	0	7	3	no	80	37.5	100	70	yes	yes	yes	yes	no	no	no	no	no	no	no	no	no	NA	NA	NA	NA	NA	NA	NA	NA	NA	NA	NA	NA	NA	NA	NA	NA	NA	NA	NA	NA	NA	NA
2017	27	female	1	0	6	2	no	90	38.3	100	60	yes	yes	no	no	no	no	no	no	no	no	no	yes	no	NA	NA	NA	NA	NA	NA	NA	NA	NA	NA	NA	NA	NA	NA	NA	NA	NA	NA	NA	NA	NA	NA
2017	29	female	1	0	5	6	no	95	39.6	90	50	yes	yes	yes	no	no	no	no	no	no	no	no	no	no	1	NA	0	5.07	82.4	8.5	3.95	127	0.365	62	NA	NA	NA	NA	NA	NA	NA	NA	NA	NA	NA	NA
2017	58	female	1	0	6	6	no	96	37	120	70	yes	yes	no	yes	no	no	no	no	no	no	no	no	no	NA	NA	NA	NA	NA	NA	NA	NA	NA	NA	NA	NA	NA	NA	NA	NA	NA	NA	NA	NA	NA	NA
2017	27	female	1	0	1	6	no	120	40	125	70	yes	yes	yes	no	no	no	no	no	no	no	no	no	no	1	NA	0	6.306	87.21	5.187	5.144	150	0.46	199.9	NA	NA	NA	NA	NA	NA	3.78	66.34	NA	29.49	35.81	75.32
2017	34	female	2	0	6	3	no	90	39	130	70	yes	no	yes	yes	yes	no	yes	no	no	no	no	no	no	1	NA	0	NA	NA	NA	NA	NA	NA	NA	NA	NA	NA	NA	NA	NA	NA	NA	NA	NA	NA	NA
2017	32	female	1	0	1	2	no	93	38.8	110	70	yes	yes	no	no	no	no	no	no	no	no	no	no	yes	1	NA	0	6.9	75.7	8.8	3.61	114	0.319	127	NA	NA	NA	NA	NA	5.83	1.9	53	NA	34.4	21.8	7.2
2017	25	female	1	0	1	7	no	120	38.8	120	80	yes	yes	yes	no	no	no	no	no	no	no	no	no	yes	1	NA	0	6.61	73.3	16.9	3.02	90	0.276	140	14.5	93	1.05	3.11	36.5	6.13	1.41	51.7	26.74	16.9	12.3	8.2
2017	23	female	1	0	6	2	no	74	36.5	100	70	yes	yes	yes	no	no	no	no	no	no	no	no	no	no	NA	NA	NA	NA	NA	NA	NA	NA	NA	NA	NA	NA	NA	NA	NA	NA	NA	NA	NA	NA	NA	NA
2017	36	female	2	0	4	5	no	76	36.5	110	70	yes	yes	no	yes	no	no	no	no	no	no	no	no	no	NA	NA	NA	NA	NA	NA	NA	NA	NA	NA	NA	NA	NA	NA	NA	NA	NA	NA	NA	NA	NA	NA
2017	33	female	1	0	1	8	no	120	40	110	70	yes	yes	yes	no	no	no	no	no	no	no	no	no	no	1	NA	0	6.45	87.7	5.3	3.62	114	0.334	114	NA	NA	NA	NA	NA	NA	NA	NA	NA	NA	NA	NA
2017	25	female	1	0	2	3	no	120	37	100	60	yes	yes	yes	no	no	no	no	no	no	no	no	no	yes	1	NA	0	7.6	86.4	6.6	3.54	102	0.337	118	NA	NA	NA	NA	NA	NA	NA	NA	NA	NA	NA	NA
2017	44	female	1	0	3	9	no	84	38.4	120	70	yes	yes	no	no	no	no	no	no	no	no	no	yes	no	0	NA	0	4.72	65	19.3	5.47	112	0.355	176	NA	NA	NA	NA	NA	NA	NA	NA	NA	NA	NA	NA
2017	65	female	1	0	2	9	no	86	38.5	110	65	yes	yes	yes	no	no	no	yes	no	no	no	no	no	no	NA	NA	NA	NA	NA	NA	NA	NA	NA	NA	NA	NA	NA	NA	NA	NA	NA	NA	NA	NA	NA	NA
2017	23	female	1	0	3	4	no	116	38.9	100	60	yes	yes	yes	no	no	no	no	no	no	no	no	no	yes	NA	NA	NA	NA	NA	NA	NA	NA	NA	NA	NA	NA	NA	NA	NA	NA	NA	NA	NA	NA	NA	NA
2017	57	female	1	0	1	8	no	90	38.5	100	60	yes	yes	no	no	no	no	no	no	no	no	no	no	no	1	NA	0	3.85	61.37	27.33	3.96	120	0.344	145.1	NA	NA	NA	NA	NA	7.3	3.1	66	NA	23.7	15.2	20
2017	38	female	1	0	4	5	no	80	36.8	110	70	yes	yes	yes	yes	no	no	no	no	no	no	no	no	no	NA	NA	NA	NA	NA	NA	NA	NA	NA	NA	NA	NA	NA	NA	NA	NA	NA	NA	NA	NA	NA	NA
2017	23	female	1	0	4	6	no	110	40.3	100	60	yes	yes	yes	no	no	no	no	no	no	no	no	no	no	NA	NA	NA	NA	NA	NA	NA	NA	NA	NA	NA	NA	NA	NA	NA	NA	NA	NA	NA	NA	NA	NA
2017	44	female	1	0	5	1	no	87	38.5	120	70	yes	yes	yes	no	no	no	no	no	no	no	no	no	no	NA	NA	NA	NA	NA	NA	NA	NA	NA	NA	NA	NA	NA	NA	NA	NA	NA	NA	NA	NA	NA	NA
2017	69	female	1	0	2	7	no	80	37.6	110	60	no	yes	yes	yes	yes	no	no	no	no	no	no	no	no	NA	NA	NA	NA	NA	NA	NA	NA	NA	NA	NA	NA	NA	NA	NA	NA	NA	NA	NA	NA	NA	NA
2017	19	female	2	0	3	4	no	85	37.3	110	70	yes	no	no	yes	no	no	no	no	no	no	no	no	no	NA	NA	NA	NA	NA	NA	NA	NA	NA	NA	NA	NA	NA	NA	NA	NA	NA	NA	NA	NA	NA	NA
2017	70	female	1	0	3	1	no	90	38.6	120	90	yes	yes	no	no	no	no	no	no	no	no	no	yes	no	NA	NA	NA	NA	NA	NA	NA	NA	NA	NA	NA	NA	NA	NA	NA	NA	NA	NA	NA	NA	NA	NA
2017	28	female	2	0	6	3	no	82	36.3	90	50	yes	yes	yes	yes	no	no	no	no	no	no	no	no	no	NA	NA	NA	2.9	60	29	5	149	0.45	154	NA	NA	NA	NA	NA	NA	NA	NA	NA	NA	NA	NA
2017	33	female	2	0	4	5	no	74	38	120	80	yes	yes	no	yes	no	no	no	no	no	no	no	no	no	NA	NA	NA	NA	NA	NA	NA	NA	NA	NA	NA	NA	NA	NA	NA	NA	NA	NA	NA	NA	NA	NA
2017	35	female	2	0	5	3	no	95	38	100	60	yes	yes	yes	yes	yes	no	no	no	no	no	no	no	no	NA	NA	NA	NA	NA	NA	NA	NA	NA	NA	NA	NA	NA	NA	NA	NA	NA	NA	NA	NA	NA	NA
2017	30	female	1	0	7	8	no	85	37	100	60	yes	yes	yes	yes	no	no	no	no	no	no	no	no	no	NA	NA	NA	NA	NA	NA	NA	NA	NA	NA	NA	NA	NA	NA	NA	NA	NA	NA	NA	NA	NA	NA
2017	47	female	1	0	4	9	no	90	37.5	110	70	yes	yes	no	no	no	no	no	no	no	no	no	no	no	NA	NA	NA	NA	NA	NA	NA	NA	NA	NA	NA	NA	NA	NA	NA	NA	NA	NA	NA	NA	NA	NA
2017	20	female	2	0	5	3	no	80	36.5	90	60	yes	yes	no	yes	no	no	no	no	no	no	no	no	no	NA	NA	NA	NA	NA	NA	NA	NA	NA	NA	NA	NA	NA	NA	NA	NA	NA	NA	NA	NA	NA	NA
2017	25	female	2	0	3	6	no	92	37.8	110	70	yes	yes	yes	no	no	no	yes	no	no	no	no	no	no	NA	NA	NA	NA	NA	NA	NA	NA	NA	NA	NA	NA	NA	NA	NA	NA	NA	NA	NA	NA	NA	NA
2017	37	female	1	0	4	7	no	100	38	100	60	yes	yes	no	no	no	no	yes	no	no	no	no	no	no	NA	NA	NA	NA	NA	NA	NA	NA	NA	NA	NA	NA	NA	NA	NA	NA	NA	NA	NA	NA	NA	NA
2017	28	female	1	0	1	4	no	120	38.6	100	60	yes	yes	no	no	no	no	no	no	no	no	no	no	yes	NA	NA	NA	2.1	68.1	25.8	3.2	93	0.27	93	19	61	1.43	2.9	39.4	4.9	2.1	58.1	32.9	33.2	21.8	8.7
2017	49	female	1	0	6	2	no	60	38	110	70	yes	yes	no	no	no	no	no	no	no	no	no	no	no	NA	NA	NA	NA	NA	NA	NA	NA	NA	NA	NA	NA	NA	NA	NA	NA	NA	NA	NA	NA	NA	NA
2017	32	female	1	0	2	7	no	90	38.5	120	90	yes	yes	yes	no	no	no	no	no	no	no	no	no	no	1	NA	0	5.932	79.19	10.47	4.681	135	0.42	164.5	NA	NA	NA	NA	NA	NA	NA	NA	NA	NA	NA	NA
2017	27	female	1	0	1	7	no	76	36.3	90	50	yes	yes	yes	no	no	no	yes	no	no	no	no	no	no	1	NA	0	6.02	83.6	6	4.3	120	0.339	219	NA	NA	NA	NA	NA	7.71	5.04	65.1	NA	19.1	13.8	13.8
2017	33	female	2	0	6	3	no	85	37.8	95	55	yes	yes	yes	yes	no	no	no	no	no	no	no	no	no	NA	NA	NA	NA	NA	NA	NA	NA	NA	NA	NA	NA	NA	NA	NA	NA	NA	NA	NA	NA	NA	NA
2017	66	female	1	0	3	8	no	75	38	120	70	yes	yes	yes	no	no	no	no	no	no	no	no	no	no	NA	NA	NA	NA	NA	NA	NA	NA	NA	NA	NA	NA	NA	NA	NA	NA	NA	NA	NA	NA	NA	NA
2017	46	female	1	0	5	8	no	80	38.5	110	70	yes	yes	no	no	no	no	yes	no	no	no	no	no	no	NA	NA	NA	NA	NA	NA	NA	NA	NA	NA	NA	NA	NA	NA	NA	NA	NA	NA	NA	NA	NA	NA
2017	37	female	1	0	5	5	no	96	39.5	120	70	yes	yes	no	no	no	no	no	no	no	no	no	no	no	NA	NA	NA	NA	NA	NA	NA	NA	NA	NA	NA	NA	NA	NA	NA	NA	NA	NA	NA	NA	NA	NA
2017	33	female	2	0	5	3	no	82	38.3	120	90	yes	yes	no	yes	no	no	yes	no	no	no	no	no	no	NA	NA	NA	NA	NA	NA	NA	NA	NA	NA	NA	NA	NA	NA	NA	NA	NA	NA	NA	NA	NA	NA
2017	28	female	1	0	2	2	no	100	39	100	60	yes	yes	no	no	no	no	no	no	no	no	no	no	yes	1	NA	0	9.3	91.6	2.2	3.97	120	0.374	205	NA	NA	NA	NA	NA	NA	NA	NA	NA	NA	NA	NA
2017	59	female	1	0	3	7	no	80	40	90	50	yes	yes	no	yes	no	no	yes	no	no	no	no	no	no	NA	NA	NA	NA	NA	NA	NA	NA	NA	NA	NA	NA	NA	NA	NA	NA	NA	NA	NA	NA	NA	NA
2017	22	male	1	0	2	5	no	88	39	130	80	yes	yes	yes	no	no	no	no	no	no	no	no	no	NA	NA	NA	NA	NA	NA	NA	NA	NA	NA	NA	NA	NA	NA	NA	NA	NA	NA	NA	NA	NA	NA	NA
2017	25	female	2	0	8	5	no	84	37.1	95	60	yes	yes	no	yes	no	no	no	no	no	no	no	no	no	NA	NA	NA	NA	NA	NA	NA	NA	NA	NA	NA	NA	NA	NA	NA	NA	NA	NA	NA	NA	NA	NA
2017	18	female	1	0	5	5	no	81	40	100	70	yes	yes	yes	no	no	no	no	no	no	no	no	no	no	NA	NA	NA	NA	NA	NA	NA	NA	NA	NA	NA	NA	NA	NA	NA	NA	NA	NA	NA	NA	NA	NA
2017	21	male	2	0	5	7	no	84	39.4	120	80	yes	yes	no	yes	no	no	yes	no	no	no	no	no	NA	NA	NA	NA	NA	NA	NA	NA	NA	NA	NA	NA	NA	NA	NA	NA	NA	NA	NA	NA	NA	NA	NA
2017	52	male	1	0	1	4	no	100	39.2	130	70	yes	yes	yes	yes	no	no	no	no	no	no	no	yes	NA	1	NA	0	6.81	77.2	8.7	4.56	139	0.393	168	NA	NA	NA	NA	NA	NA	NA	NA	NA	NA	NA	NA
2017	51	male	1	0	5	8	no	84	40	115	70	yes	yes	no	yes	no	no	no	no	no	no	no	no	NA	NA	NA	NA	NA	NA	NA	NA	NA	NA	NA	NA	NA	NA	NA	NA	NA	NA	NA	NA	NA	NA	NA
2017	29	male	1	0	4	6	no	90	40.6	110	80	yes	yes	no	no	no	no	no	no	no	no	no	no	NA	NA	NA	NA	NA	NA	NA	NA	NA	NA	NA	NA	NA	NA	NA	NA	NA	NA	NA	NA	NA	NA	NA
2017	28	male	2	0	4	5	no	78	37.5	100	60	yes	yes	yes	yes	no	no	yes	no	no	no	no	no	NA	NA	NA	NA	NA	NA	NA	NA	NA	NA	NA	NA	NA	NA	NA	NA	NA	NA	NA	NA	NA	NA	NA
2017	32	male	1	0	4	7	no	100	39	120	80	yes	yes	no	yes	no	no	no	no	no	no	no	no	NA	NA	NA	NA	NA	NA	NA	NA	NA	NA	NA	NA	NA	NA	NA	NA	NA	NA	NA	NA	NA	NA	NA
2017	54	male	1	0	2	3	no	75	39	110	60	yes	yes	yes	no	no	no	no	no	no	no	no	no	NA	NA	NA	NA	NA	NA	NA	NA	NA	NA	NA	NA	NA	NA	NA	NA	NA	NA	NA	NA	NA	NA	NA
2017	26	male	1	0	6	4	no	84	38.3	120	70	yes	yes	no	no	no	no	yes	no	no	no	no	no	NA	NA	NA	NA	NA	NA	NA	NA	NA	NA	NA	NA	NA	NA	NA	NA	NA	NA	NA	NA	NA	NA	NA
2017	36	male	1	0	3	8	no	120	40.3	100	60	yes	yes	yes	no	no	no	no	no	no	no	no	no	NA	NA	NA	NA	NA	NA	NA	NA	NA	NA	NA	NA	NA	NA	NA	NA	NA	NA	NA	NA	NA	NA	NA
2017	25	male	1	0	5	4	no	72	36.5	110	60	yes	yes	yes	no	no	no	no	no	no	no	no	no	NA	1	NA	0	6.86	81.4	8.5	5.07	149	0.441	128	NA	NA	NA	NA	NA	NA	NA	NA	NA	NA	NA	NA
2017	28	male	1	0	4	6	no	90	38.5	110	70	yes	yes	no	no	no	no	no	no	no	no	no	no	NA	NA	NA	NA	NA	NA	NA	NA	NA	NA	NA	NA	NA	NA	NA	NA	NA	NA	NA	NA	NA	NA	NA
2017	27	male	1	0	5	2	no	95	37.4	100	60	yes	yes	yes	no	no	no	no	no	no	no	no	no	NA	NA	NA	NA	3.4	60.1	27.4	5.27	165	0.511	58	NA	NA	NA	NA	NA	NA	NA	NA	NA	NA	NA	NA
2017	21	male	1	0	5	4	no	90	39.3	110	60	yes	yes	no	no	no	no	no	no	no	no	no	no	NA	NA	NA	NA	NA	NA	NA	NA	NA	NA	NA	NA	NA	NA	NA	NA	NA	NA	NA	NA	NA	NA	NA
2017	26	male	2	0	5	4	no	72	38.3	100	60	yes	yes	yes	yes	no	no	no	no	no	no	no	no	NA	1	NA	0	NA	NA	NA	NA	NA	NA	NA	NA	NA	NA	NA	NA	NA	NA	NA	NA	NA	NA	NA
2017	56	male	2	0	4	7	no	90	38.1	110	70	yes	yes	no	yes	no	no	no	no	no	no	no	no	NA	NA	NA	NA	NA	NA	NA	NA	NA	NA	NA	NA	NA	NA	NA	NA	NA	NA	NA	NA	NA	NA	NA
2017	23	male	1	0	2	8	no	87	38.4	110	60	yes	yes	yes	no	no	no	no	no	no	no	no	no	NA	NA	NA	NA	NA	NA	NA	NA	NA	NA	NA	NA	NA	NA	NA	NA	NA	NA	NA	NA	NA	NA	NA
2017	68	male	1	0	6	7	no	87	39.5	120	85	yes	yes	no	yes	no	no	no	no	no	yes	no	no	NA	NA	NA	NA	NA	NA	NA	NA	NA	NA	NA	NA	NA	NA	NA	NA	NA	NA	NA	NA	NA	NA	NA
2017	16	male	1	0	2	6	no	80	38.5	110	60	yes	yes	no	no	no	no	no	no	no	no	no	no	NA	1	NA	0	5.34	71.7	15	4.73	144	0.401	165	NA	NA	NA	NA	NA	NA	NA	NA	NA	NA	NA	NA
2017	21	male	2	0	5	2	no	72	38.1	90	60	yes	yes	no	yes	no	no	no	no	no	no	no	no	NA	NA	NA	NA	NA	NA	NA	NA	NA	NA	NA	NA	NA	NA	NA	NA	NA	NA	NA	NA	NA	NA	NA
2017	36	male	2	0	6	3	no	60	36.5	100	70	yes	yes	yes	no	no	no	no	no	no	no	no	no	NA	NA	NA	NA	NA	NA	NA	NA	NA	NA	NA	NA	NA	NA	NA	NA	NA	NA	NA	NA	NA	NA	NA
2017	22	male	1	0	2	9	no	107	39.8	110	60	yes	yes	yes	no	no	no	no	no	no	no	no	no	NA	NA	NA	NA	NA	NA	NA	NA	NA	NA	NA	NA	NA	NA	NA	NA	NA	NA	NA	NA	NA	NA	NA
2017	74	male	1	0	2	8	no	80	36.5	170	100	yes	yes	yes	no	no	no	no	no	no	no	no	no	NA	NA	NA	NA	NA	NA	NA	NA	NA	NA	NA	NA	NA	NA	NA	NA	NA	NA	NA	NA	NA	NA	NA
2017	74	male	1	0	3	6	no	88	38	135	80	yes	yes	no	no	no	no	no	no	no	no	no	no	NA	NA	NA	NA	NA	NA	NA	NA	NA	NA	NA	NA	NA	NA	NA	NA	NA	NA	NA	NA	NA	NA	NA
2017	73	male	1	0	1	6	no	80	38	125	75	yes	yes	yes	no	no	no	no	no	no	no	no	no	NA	1	NA	0	8.204	80.81	5.984	4.049	128	0.4	190.1	NA	NA	NA	NA	NA	NA	NA	NA	NA	NA	NA	NA
2017	28	male	1	0	5	4	no	78	36.5	110	70	yes	yes	no	yes	no	no	no	no	no	no	no	no	NA	NA	NA	NA	NA	NA	NA	NA	NA	NA	NA	NA	NA	NA	NA	NA	NA	NA	NA	NA	NA	NA	NA
2017	32	male	1	0	3	7	no	97	39	130	80	yes	yes	yes	no	no	no	no	no	no	no	no	no	NA	NA	NA	NA	NA	NA	NA	NA	NA	NA	NA	NA	NA	NA	NA	NA	NA	NA	NA	NA	NA	NA	NA
2017	28	male	1	0	1	7	no	120	37.6	130	80	yes	yes	yes	no	no	no	no	no	no	no	no	no	NA	1	NA	0	6.51	78.7	6.1	5.16	151	0.43	81	NA	NA	NA	NA	NA	NA	NA	NA	NA	NA	NA	NA
2017	41	female	1	0	7	3	no	85	38	110	80	yes	yes	yes	no	no	no	no	no	no	no	no	no	no	NA	NA	NA	4.8	54.7	31.3	4.3	142	0.38	134	NA	NA	NA	NA	NA	NA	NA	NA	NA	NA	NA	NA
2017	24	male	2	0	6	2	no	80	38.2	110	80	yes	yes	yes	yes	no	no	no	no	no	no	no	no	NA	NA	NA	NA	NA	NA	NA	NA	NA	NA	NA	NA	NA	NA	NA	NA	NA	NA	NA	NA	NA	NA	NA
2017	18	male	1	0	4	3	no	80	36.5	100	60	yes	yes	yes	yes	no	no	no	no	no	no	no	no	NA	NA	NA	NA	NA	NA	NA	NA	NA	NA	NA	NA	NA	NA	NA	NA	NA	NA	NA	NA	NA	NA	NA
2017	79	female	1	0	2	10	no	90	38.5	130	80	yes	yes	no	no	no	no	yes	no	no	no	no	no	no	1	NA	0	NA	NA	NA	NA	NA	NA	NA	NA	NA	NA	NA	NA	NA	NA	NA	NA	NA	NA	NA
2017	57	male	1	0	6	5	no	80	37	130	80	yes	yes	yes	no	no	no	no	no	no	no	no	no	NA	NA	NA	NA	NA	NA	NA	NA	NA	NA	NA	NA	NA	NA	NA	NA	NA	NA	NA	NA	NA	NA	NA
2017	62	male	1	0	4	8	no	86	38.1	120	70	yes	yes	yes	no	no	no	no	no	no	yes	no	no	NA	NA	NA	NA	NA	NA	NA	NA	NA	NA	NA	NA	NA	NA	NA	NA	NA	NA	NA	NA	NA	NA	NA
2017	50	male	3	0	6	10	no	100	36.3	95	60	yes	yes	yes	yes	no	no	no	no	no	no	no	no	NA	NA	NA	NA	NA	NA	NA	NA	NA	NA	NA	NA	NA	NA	NA	NA	NA	NA	NA	NA	NA	NA	NA
2017	65	male	1	0	3	6	no	87	40	105	70	yes	yes	yes	no	no	no	no	no	no	no	no	no	NA	NA	NA	NA	NA	NA	NA	NA	NA	NA	NA	NA	NA	NA	NA	NA	NA	NA	NA	NA	NA	NA	NA
2017	18	female	1	0	2	10	no	124	38.2	110	70	yes	yes	yes	yes	no	no	yes	no	no	no	no	no	no	NA	NA	NA	NA	NA	NA	NA	NA	NA	NA	NA	NA	NA	NA	NA	NA	NA	NA	NA	NA	NA	NA
2017	29	male	2	0	3	7	no	64	37.2	120	70	yes	yes	yes	yes	no	no	no	no	no	no	no	no	NA	NA	NA	NA	NA	NA	NA	NA	NA	NA	NA	NA	NA	NA	NA	NA	NA	NA	NA	NA	NA	NA	NA
2017	18	male	1	0	5	2	no	88	39.5	120	80	yes	yes	no	no	no	no	no	no	no	no	no	no	NA	NA	NA	NA	NA	NA	NA	NA	NA	NA	NA	NA	NA	NA	NA	NA	NA	NA	NA	NA	NA	NA	NA
2017	61	male	1	0	2	7	no	78	37	110	70	yes	yes	no	no	no	no	yes	no	no	no	no	no	NA	NA	NA	NA	NA	NA	NA	NA	NA	NA	NA	NA	NA	NA	NA	NA	NA	NA	NA	NA	NA	NA	NA
2017	31	female	1	0	4	6	no	86	39	80	50	yes	yes	no	no	no	no	no	no	no	no	no	no	no	NA	NA	NA	NA	NA	NA	NA	NA	NA	NA	NA	NA	NA	NA	NA	NA	NA	NA	NA	NA	NA	NA
2017	32	female	1	0	2	6	no	90	38.6	110	60	yes	yes	yes	no	no	no	no	no	no	no	no	no	no	NA	NA	NA	NA	NA	NA	NA	NA	NA	NA	NA	NA	NA	NA	NA	NA	NA	NA	NA	NA	NA	NA
2017	32	female	1	0	3	3	no	90	38.7	110	65	yes	yes	yes	no	no	no	no	no	no	no	no	no	no	NA	NA	NA	NA	NA	NA	NA	NA	NA	NA	NA	NA	NA	NA	NA	NA	NA	NA	NA	NA	NA	NA
2017	67	female	1	0	3	5	no	76	39.2	120	70	yes	yes	yes	yes	no	no	no	no	no	no	no	no	no	NA	NA	NA	NA	NA	NA	NA	NA	NA	NA	NA	NA	NA	NA	NA	NA	NA	NA	NA	NA	NA	NA
2017	28	male	1	0	2	9	no	100	40	90	60	yes	yes	yes	no	no	no	no	no	no	no	no	no	NA	NA	NA	NA	NA	NA	NA	NA	NA	NA	NA	NA	NA	NA	NA	NA	NA	NA	NA	NA	NA	NA	NA
2017	38	male	1	0	2	4	no	115	40.1	100	70	yes	yes	yes	no	yes	no	no	no	no	no	no	no	NA	NA	NA	NA	NA	NA	NA	NA	NA	NA	NA	NA	NA	NA	NA	NA	NA	NA	NA	NA	NA	NA	NA
2017	54	male	2	0	2	9	no	95	40	105	70	yes	yes	yes	yes	yes	no	yes	no	no	no	no	no	NA	NA	NA	NA	NA	NA	NA	NA	NA	NA	NA	NA	NA	NA	NA	NA	NA	NA	NA	NA	NA	NA	NA
2017	18	male	1	0	5	4	no	85	39	110	60	yes	yes	yes	no	no	no	no	no	no	no	no	no	NA	NA	NA	NA	NA	NA	NA	NA	NA	NA	NA	NA	NA	NA	NA	NA	NA	NA	NA	NA	NA	NA	NA
2017	29	male	2	0	5	6	no	84	37.6	110	70	yes	yes	no	yes	no	no	yes	yes	no	no	no	no	NA	NA	NA	NA	NA	NA	NA	NA	NA	NA	NA	NA	NA	NA	NA	NA	NA	NA	NA	NA	NA	NA	NA
2017	27	male	1	0	3	6	no	120	37	110	70	yes	yes	no	no	no	no	no	no	no	no	no	no	NA	1	NA	0	7	87	5.3	4.2	126	0.35	145	NA	NA	NA	NA	NA	NA	NA	NA	NA	NA	NA	NA
2017	41	male	1	0	3	9	no	89	38	100	60	yes	yes	yes	no	no	no	no	no	no	no	no	no	NA	NA	NA	NA	5.4	85.8	6.1	4.66	128	0.39	197	NA	NA	NA	NA	NA	NA	NA	NA	NA	NA	NA	NA
2017	25	female	2	0	3	5	no	90	38.9	100	60	yes	yes	yes	yes	no	no	no	no	no	no	no	no	no	1	NA	0	4.1	84	9	4.11	127	0.36	157	NA	NA	NA	NA	NA	NA	NA	NA	NA	NA	NA	NA
2017	71	male	1	0	4	7	no	98	37.2	130	80	yes	yes	no	no	no	no	no	no	no	no	no	no	NA	NA	NA	NA	NA	NA	NA	NA	NA	NA	NA	NA	NA	NA	NA	NA	NA	NA	NA	NA	NA	NA	NA
2017	27	male	1	0	5	3	no	68	37.6	100	60	yes	yes	yes	no	no	no	no	no	no	no	no	no	NA	NA	NA	NA	NA	NA	NA	NA	NA	NA	NA	NA	NA	NA	NA	NA	NA	NA	NA	NA	NA	NA	NA
2017	40	male	2	0	7	5	no	76	37.3	100	60	yes	yes	no	no	no	no	no	no	no	no	no	no	NA	NA	NA	NA	NA	NA	NA	NA	NA	NA	NA	NA	NA	NA	NA	NA	NA	NA	NA	NA	NA	NA	NA
2017	25	male	2	0	5	3	no	84	38.5	120	80	yes	yes	no	yes	no	no	no	no	no	no	no	no	NA	NA	NA	NA	NA	NA	NA	NA	NA	NA	NA	NA	NA	NA	NA	NA	NA	NA	NA	NA	NA	NA	NA
2017	37	male	2	0	6	4	no	104	38.2	120	80	yes	yes	no	yes	no	no	no	no	no	no	no	no	NA	NA	NA	NA	NA	NA	NA	NA	NA	NA	NA	NA	NA	NA	NA	NA	NA	NA	NA	NA	NA	NA	NA
2017	43	male	1	0	5	6	no	90	38.2	120	80	yes	yes	yes	no	no	no	no	no	no	no	no	no	NA	NA	NA	NA	NA	NA	NA	NA	NA	NA	NA	NA	NA	NA	NA	NA	NA	NA	NA	NA	NA	NA	NA
2017	45	female	2	0	3	6	no	100	39	100	60	yes	yes	no	no	no	no	yes	no	no	no	no	no	no	NA	NA	NA	NA	NA	NA	NA	NA	NA	NA	NA	NA	NA	NA	NA	NA	NA	NA	NA	NA	NA	NA
2017	25	female	1	0	1	9	no	100	37.5	110	60	yes	yes	no	no	yes	no	no	no	no	no	no	no	no	1	NA	0	5.26	84.2	10.1	4.27	132	0.374	182	16.5	75	1.22	3.32	37.2	NA	NA	NA	NA	NA	NA	NA
2017	23	female	2	0	5	4	no	84	36.3	100	70	yes	yes	yes	yes	no	no	yes	no	no	no	no	no	no	NA	NA	NA	NA	NA	NA	NA	NA	NA	NA	NA	NA	NA	NA	NA	NA	NA	NA	NA	NA	NA	NA
2017	41	female	1	0	6	2	no	65	37	110	70	yes	yes	no	yes	no	no	no	yes	no	no	no	yes	no	NA	NA	NA	NA	NA	NA	NA	NA	NA	NA	NA	NA	NA	NA	NA	NA	NA	NA	NA	NA	NA	NA
2017	27	female	2	0	4	2	no	90	37.6	110	80	yes	yes	yes	yes	no	no	no	no	no	no	no	no	no	NA	NA	NA	NA	NA	NA	NA	NA	NA	NA	NA	NA	NA	NA	NA	NA	NA	NA	NA	NA	NA	NA
2017	36	female	1	0	3	7	no	84	38.5	110	60	yes	yes	yes	no	no	no	no	no	no	no	no	no	no	NA	NA	NA	NA	NA	NA	NA	NA	NA	NA	NA	NA	NA	NA	NA	NA	NA	NA	NA	NA	NA	NA
2017	27	female	1	0	2	7	no	77	38.5	100	60	no	yes	yes	no	no	no	no	no	no	no	no	no	no	NA	NA	NA	NA	NA	NA	NA	NA	NA	NA	NA	NA	NA	NA	NA	NA	NA	NA	NA	NA	NA	NA
2017	28	female	1	0	4	8	no	94	38.2	110	85	yes	yes	yes	no	no	no	no	no	no	no	no	no	no	1	NA	0	6.32	85.6	8.5	3.79	120	0.35	138	NA	NA	NA	NA	NA	NA	NA	NA	NA	NA	NA	NA
2017	27	female	1	0	7	4	no	70	36.4	95	60	yes	yes	yes	yes	yes	no	no	no	no	no	no	no	no	NA	NA	NA	NA	NA	NA	NA	NA	NA	NA	NA	NA	NA	NA	NA	NA	NA	NA	NA	NA	NA	NA
2017	28	male	1	0	4	2	no	60	36.9	110	65	yes	yes	no	yes	no	no	no	no	no	no	no	no	NA	NA	NA	NA	NA	NA	NA	NA	NA	NA	NA	NA	NA	NA	NA	NA	NA	NA	NA	NA	NA	NA	NA
2017	31	female	2	0	5	3	no	102	38.7	110	60	yes	yes	yes	yes	no	no	yes	no	no	no	no	no	no	NA	NA	NA	NA	NA	NA	NA	NA	NA	NA	NA	NA	NA	NA	NA	NA	NA	NA	NA	NA	NA	NA
2017	65	male	1	0	2	6	no	93	38.5	110	70	yes	yes	yes	no	no	no	no	no	no	no	no	no	NA	NA	NA	NA	NA	NA	NA	NA	NA	NA	NA	NA	NA	NA	NA	NA	NA	NA	NA	NA	NA	NA	NA
2017	21	male	2	0	5	8	no	85	38.9	120	80	yes	yes	yes	yes	no	no	no	no	no	no	no	no	NA	NA	NA	NA	NA	NA	NA	NA	NA	NA	NA	NA	NA	NA	NA	NA	NA	NA	NA	NA	NA	NA	NA
2017	39	male	1	0	4	3	no	80	38	120	80	yes	yes	yes	no	no	no	no	no	no	no	no	yes	NA	NA	NA	NA	NA	NA	NA	NA	NA	NA	NA	NA	NA	NA	NA	NA	NA	NA	NA	NA	NA	NA	NA
2017	59	male	1	0	1	7	no	100	39	150	90	yes	yes	yes	no	no	no	no	no	no	no	no	no	NA	1	NA	0	6.5	77.4	8.3	4.63	143	0.411	130	18	66	1.34	3.43	36.8	4.88	7.18	90.79	39.91	43.18	57.17	81.68
2017	33	male	1	0	5	2	no	87	38.4	110	70	yes	yes	no	yes	no	no	yes	no	no	no	no	no	NA	NA	NA	NA	NA	NA	NA	NA	NA	NA	NA	NA	NA	NA	NA	NA	NA	NA	NA	NA	NA	NA	NA
2017	47	male	1	0	4	5	no	86	38.9	120	70	yes	yes	no	no	no	no	no	no	no	no	no	no	NA	NA	NA	NA	NA	NA	NA	NA	NA	NA	NA	NA	NA	NA	NA	NA	NA	NA	NA	NA	NA	NA	NA
2017	62	male	2	0	5	2	no	78	38	120	80	yes	yes	no	yes	no	no	no	no	no	no	no	no	NA	NA	NA	NA	NA	NA	NA	NA	NA	NA	NA	NA	NA	NA	NA	NA	NA	NA	NA	NA	NA	NA	NA
2017	30	male	1	0	5	1	no	80	36	135	90	yes	yes	yes	no	no	no	no	no	no	no	no	no	NA	NA	NA	NA	NA	NA	NA	NA	NA	NA	NA	NA	NA	NA	NA	NA	NA	NA	NA	NA	NA	NA	NA
2017	26	male	1	0	4	4	no	74	38.2	90	50	yes	yes	no	no	no	no	no	no	no	no	no	no	NA	NA	NA	NA	NA	NA	NA	NA	NA	NA	NA	NA	NA	NA	NA	NA	NA	NA	NA	NA	NA	NA	NA
2017	22	male	1	0	1	8	no	96	40	130	65	yes	yes	yes	no	no	no	no	no	no	no	no	no	NA	1	NA	0	5.72	77.1	11.7	4.71	145	0.425	152	NA	NA	NA	NA	NA	NA	NA	NA	NA	NA	NA	NA
2017	38	male	2	0	5	7	no	66	37.8	100	60	yes	yes	no	yes	no	no	no	no	no	no	no	no	NA	NA	NA	NA	NA	NA	NA	NA	NA	NA	NA	NA	NA	NA	NA	NA	NA	NA	NA	NA	NA	NA	NA
2017	57	female	1	0	1	10	no	96	37.6	130	80	yes	yes	no	no	no	no	no	no	no	no	no	yes	no	1	NA	0	6.3	81.7	8.002	3.836	115	0.34	211.1	NA	NA	NA	NA	NA	8.78	6.5	89	NA	105.2	65.2	27.6
2017	31	female	1	0	7	3	no	85	37.5	110	70	yes	yes	no	no	no	no	no	no	no	no	no	no	no	NA	NA	NA	NA	NA	NA	NA	NA	NA	NA	NA	NA	NA	NA	NA	NA	NA	NA	NA	NA	NA	NA
2017	33	female	1	0	2	7	no	103	38.2	100	65	yes	yes	no	yes	no	no	no	no	no	no	no	no	yes	NA	NA	NA	NA	NA	NA	NA	NA	NA	NA	NA	NA	NA	NA	NA	NA	NA	NA	NA	NA	NA	NA
2017	26	female	1	0	5	4	no	80	37.5	100	60	no	yes	no	yes	no	no	no	no	no	no	no	no	no	NA	NA	NA	NA	NA	NA	NA	NA	NA	NA	NA	NA	NA	NA	NA	NA	NA	NA	NA	NA	NA	NA
2017	19	male	2	0	6	4	no	86	38	110	70	no	no	yes	yes	no	no	yes	yes	no	no	no	no	NA	NA	NA	NA	NA	NA	NA	NA	NA	NA	NA	NA	NA	NA	NA	NA	NA	NA	NA	NA	NA	NA	NA
2018	19	male	1	0	5	5	no	112	39	110	60	yes	yes	yes	no	no	no	no	no	no	no	no	no	no	1	NA	1	2.41	52.3	28.2	4.94	137	0.417	186	13.3	108	0.95	NA	NA	6.02	3.5	90.5	NA	382.7	214.1	161.3
2018	41	male	1	0	7	3	no	80	37	120	70	yes	yes	yes	yes	yes	no	no	no	no	no	no	no	no	1	NA	0	5.1	29	28.4	4.92	155	0.454	32	NA	NA	NA	NA	NA	NA	3.9	90	NA	132.8	92.3	48
2018	26	female	1	0	3	3	no	99	36.7	110	70	yes	yes	yes	no	no	no	no	no	no	no	no	no	no	1	NA	0	3.524	51.96	31.14	4.08	116	0.36	132	NA	NA	NA	NA	NA	NA	NA	NA	NA	239.3	325.9	33.7
2018	49	female	1	0	2	7	no	88	37.5	120	70	yes	yes	yes	no	no	no	no	no	no	no	no	no	no	1	NA	0	2.9	46.6	36.84	3.62	112	0.332	206	NA	NA	NA	NA	NA	NA	NA	NA	NA	NA	NA	NA
2018	28	female	1	0	4	3	no	90	38.2	120	60	yes	yes	yes	yes	no	no	no	no	no	no	no	no	no	1	NA	0	1.77	44.1	43.5	4.37	130	0.368	119	NA	NA	NA	NA	NA	7.19	3	60.2	NA	117.7	86.5	89.2
2018	62	female	1	0	2	9	no	96	38.5	150	90	yes	yes	yes	no	no	no	no	no	no	no	no	no	no	NA	NA	NA	NA	NA	NA	NA	NA	NA	NA	NA	NA	NA	NA	NA	NA	NA	NA	NA	NA	NA	NA
2018	27	female	1	0	4	6	no	84	38	100	60	yes	yes	yes	no	no	no	yes	no	no	no	no	no	no	1	NA	0	1.7	45.55	33.61	4.21	136	0.388	71	NA	NA	NA	NA	NA	6.68	2.3	57.3	NA	224.3	178.3	57.4
2018	33	male	1	0	3	7	no	100	38.5	120	70	yes	yes	yes	no	no	no	no	no	no	no	no	no	no	NA	NA	NA	NA	NA	NA	NA	NA	NA	NA	NA	NA	NA	NA	NA	NA	NA	NA	NA	NA	NA	NA
2018	29	male	1	0	5	6	no	92	37.8	120	70	yes	yes	yes	yes	no	no	no	no	no	no	no	no	no	NA	NA	NA	3.388	46.32	32.34	4.988	141	0.43	64	NA	NA	NA	NA	NA	NA	NA	NA	NA	NA	NA	NA
2018	18	male	1	0	3	4	no	70	37.7	110	70	yes	yes	yes	yes	yes	no	no	no	no	no	no	no	no	1	NA	NA	NA	NA	NA	NA	NA	NA	NA	NA	NA	NA	NA	NA	NA	NA	NA	NA	NA	NA	NA
2018	63	male	3	0	4	18	no	90	38.5	100	60	yes	yes	yes	yes	no	no	yes	no	no	yes	no	yes	no	0	NA	1	6.72	NA	24.9	2.84	81	0.245	77	14.8	90	1.07	NA	NA	13.99	8.15	84.54	NA	997	568.68	59.69
2018	22	male	1	0	6	3	no	70	36.5	90	50	yes	yes	yes	yes	no	no	no	no	no	no	no	no	no	NA	NA	NA	6.11	32.77	45.34	5.34	169	0.45	28	NA	NA	NA	NA	NA	NA	NA	NA	NA	NA	NA	NA
2018	25	male	1	0	5	4	no	80	NA	100	60	yes	yes	yes	no	no	no	no	no	no	no	no	no	no	0	NA	1	5.9	26.05	30.89	5.23	154	0.47	13	NA	NA	NA	NA	NA	5.08	3.78	67.6	NA	245.8	150.3	254
2018	50	male	1	0	2	7	no	80	38	110	70	yes	yes	yes	yes	no	no	no	no	no	no	yes	yes	no	1	NA	NA	NA	NA	NA	NA	NA	NA	NA	NA	NA	NA	NA	NA	NA	NA	NA	NA	NA	NA	NA
2018	29	female	2	0	5	4	no	87	39	100	60	yes	yes	yes	yes	no	no	no	no	no	no	no	no	no	NA	NA	NA	NA	NA	NA	NA	NA	NA	NA	NA	NA	NA	NA	NA	NA	NA	NA	NA	NA	NA	NA
2018	52	female	1	0	3	2	no	88	36.8	130	80	yes	yes	yes	yes	no	no	no	no	no	yes	no	no	no	NA	NA	NA	NA	NA	NA	NA	NA	NA	NA	NA	NA	NA	NA	NA	NA	NA	NA	NA	NA	NA	NA
2018	81	female	1	0	4	7	no	75	NA	100	75	yes	yes	yes	no	no	no	no	no	no	no	no	no	no	1	NA	0	2.1	68.28	24.33	4.58	133	0.399	120	NA	NA	NA	NA	NA	13.27	6.7	75.9	37.9	82.6	49.5	NA
2018	70	female	1	0	1	13	no	92	38.5	155	85	yes	yes	yes	no	no	no	yes	no	no	no	no	yes	no	NA	NA	NA	8.05	81.3	7.5	4.08	118	0.357	313	NA	NA	NA	NA	NA	5.97	NA	82.8	42.4	24.9	12.9	NA
2018	40	female	1	0	3	4	no	100	38	120	75	yes	yes	yes	no	no	no	no	no	no	no	no	no	no	1	NA	0	3.5	83.7	9.7	4.19	134	0.403	108	NA	NA	NA	NA	NA	NA	NA	NA	NA	NA	NA	NA
2018	36	female	1	0	5	6	no	86	38	110	70	yes	yes	yes	yes	no	no	no	no	no	no	no	no	no	NA	NA	NA	NA	NA	NA	NA	NA	NA	NA	NA	NA	NA	NA	NA	NA	NA	NA	NA	NA	NA	NA
2018	28	male	2	0	5	6	no	80	37.5	110	60	yes	yes	yes	yes	no	no	no	no	no	no	no	no	no	1	NA	1	2	55	35	5.1	161	0.481	88	NA	NA	NA	NA	NA	5.4	3.8	94	NA	216	320	NA
2018	25	male	1	0	7	5	no	74	36	120	70	yes	yes	yes	yes	no	no	yes	no	no	no	no	no	no	1	NA	1	6.3	24.74	34.01	5.069	144	0.44	46.16	NA	NA	NA	NA	NA	NA	NA	NA	NA	NA	NA	NA
2018	21	male	1	0	1	6	no	100	39	120	80	yes	yes	yes	no	no	no	no	no	no	no	no	no	no	1	NA	0	5.84	58.1	24.1	5.34	148	0.447	242	NA	NA	NA	NA	NA	5.16	NA	101.3	NA	28.5	23.4	NA
2018	57	female	1	0	5	18	no	94	NA	100	60	yes	yes	yes	no	no	no	no	no	no	no	no	no	no	NA	NA	NA	9.9	91.44	5.12	3.95	118	0.356	88	14.6	92	1.06	NA	NA	4.45	8.3	174.4	NA	129.7	58.8	172.5
2018	65	female	2	0	8	5	no	100	38	95	60	yes	yes	yes	no	no	no	no	no	no	no	no	no	no	1	NA	1	2	40.28	38.63	3.83	119	0.353	56	NA	NA	NA	NA	NA	5.17	3.72	68	33.64	66.4	42.2	22.9
2018	18	female	2	0	5	1	no	100	39.2	100	60	yes	yes	yes	no	no	no	no	no	no	no	no	no	no	1	NA	1	2.42	27.7	62.4	4.35	131	0.389	28	NA	NA	NA	NA	NA	5.79	2.71	67	NA	121.7	47.2	NA
2018	35	male	1	0	3	4	yes	90	37.5	100	60	yes	yes	yes	no	no	no	no	no	no	no	no	no	no	1	NA	0	NA	NA	NA	NA	NA	NA	NA	NA	NA	NA	NA	NA	NA	NA	NA	NA	NA	NA	NA
2018	78	male	2	0	2	8	no	91	38.5	155	90	yes	yes	yes	no	no	no	no	no	no	no	no	no	no	1	NA	0	2.2	56.58	27.88	5.07	153	0.448	61	17.6	68	1.3	NA	40.2	9.21	5.72	94	36.92	40	17.8	53.1
2018	28	male	1	0	4	4	no	70	38.7	100	70	yes	yes	yes	yes	yes	no	no	no	no	no	no	no	no	1	NA	1	2.97	62.7	27.9	4.86	142	0.432	98	NA	NA	NA	NA	NA	5.68	5.1	106.2	NA	NA	21.5	14.4
2018	52	female	1	0	3	6	no	80	38.9	120	70	yes	yes	yes	yes	no	no	no	no	no	no	no	no	no	1	NA	0	4.37	66.9	22.2	3.12	76	0.254	250	17.7	67	1.31	NA	NA	5.05	3.1	76.5	32.63	19	10.2	8.1
2018	65	female	1	0	2	9	no	74	39	130	80	yes	yes	yes	no	no	no	no	no	no	no	no	yes	no	1	NA	0	NA	NA	NA	NA	NA	NA	NA	NA	NA	NA	NA	NA	NA	NA	NA	NA	NA	NA	NA
2018	52	female	1	0	5	7	no	92	37.1	100	70	yes	yes	yes	no	no	no	no	no	no	no	no	yes	no	1	NA	0	NA	NA	NA	NA	NA	NA	NA	NA	NA	NA	NA	NA	4.01	2.91	80.7	NA	29.1	17.5	NA
2018	75	female	2	0	6	3	no	90	38.5	120	70	yes	yes	yes	no	no	no	no	no	no	no	no	no	no	1	NA	1	1.467	27.83	53.51	5.339	140	0.43	33.85	NA	NA	NA	NA	NA	5.57	2.2	76.5	NA	101.6	21.7	27.5
2018	29	female	1	0	5	6	no	100	38.2	95	60	yes	yes	yes	no	no	no	no	no	no	no	no	no	no	NA	NA	NA	NA	NA	NA	NA	NA	NA	NA	NA	NA	NA	NA	NA	NA	NA	NA	NA	NA	NA	NA
2018	24	male	2	0	7	7	no	75	36.8	130	90	yes	yes	yes	yes	no	no	no	no	no	no	no	no	no	0	NA	1	7.1	44.64	25.98	5.12	150	0.449	19	14.6	92	1.06	NA	NA	6.42	4.54	80.8	35.16	173.17	129.2	NA
2018	62	female	1	0	2	12	no	90	NA	130	80	yes	yes	yes	no	no	no	no	no	no	no	no	no	no	1	NA	0	6.49	83.6	9.1	4.27	131	0.391	202	NA	NA	NA	NA	NA	7.33	4.73	85.2	NA	28.6	23	NA
2018	37	male	1	0	8	5	no	82	38	120	70	yes	yes	yes	yes	no	no	no	no	no	no	no	no	no	1	NA	1	4.17	34.3	59	5.2	156	0.451	33	14.8	90	1.07	NA	NA	4.83	3.3	98.3	NA	453	155.7	NA
2018	26	female	1	0	4	4	no	67	38	100	60	yes	yes	yes	no	no	no	no	no	no	no	no	yes	no	1	NA	1	1.96	51.76	35.36	4.376	121	0.38	66	NA	NA	NA	NA	NA	5.82	2.29	56.6	NA	57.8	39.7	34.2
2018	34	female	1	0	1	8	no	100	39.3	110	70	yes	yes	yes	yes	no	no	no	no	no	no	no	no	yes	1	NA	0	9.977	82.76	8.325	4.556	121	0.38	166	NA	NA	NA	NA	NA	8.65	1.8	64.1	NA	22.1	18.9	14
2018	47	male	1	0	2	9	no	100	38.8	130	80	yes	yes	yes	no	no	no	no	no	no	no	yes	no	no	1	NA	0	7.1	82.7	5.58	4.32	138	0.401	239	NA	NA	NA	NA	NA	NA	NA	NA	NA	NA	NA	NA
2018	29	female	2	0	5	4	no	92	37.1	100	70	yes	yes	yes	yes	no	no	yes	no	no	no	no	no	no	1	NA	0	1.73	53.2	43.9	4.48	127	0.394	46	16.2	77	1.19	NA	NA	7.11	2.54	61.1	37.16	82	44.5	13.6
2018	54	female	1	0	1	1	no	100	36.8	120	80	yes	yes	yes	yes	yes	no	no	no	no	no	no	no	no	0	NA	1	10.5	48.9	42.3	5.08	145	0.44	371	NA	NA	NA	NA	NA	NA	NA	NA	NA	NA	NA	NA
2018	44	male	1	0	7	5	no	85	39	130	80	yes	yes	yes	no	no	no	yes	no	no	no	no	no	no	0	NA	1	9.2	30.9	59.9	5.82	178	0.51	77	NA	NA	NA	NA	NA	6.86	4.1	84.5	43.3	441.2	280.7	86.3
2018	57	male	1	0	7	6	no	80	38.4	100	60	yes	yes	yes	yes	no	no	no	no	no	no	no	no	no	1	NA	1	2.746	39.87	29.98	5.53	160	0.51	70	NA	NA	NA	NA	NA	5.09	5.4	100.3	NA	68.6	40.2	NA
2018	28	male	1	0	4	6	no	74	39	85	50	yes	yes	yes	no	no	no	no	no	no	no	no	no	no	NA	NA	NA	NA	NA	NA	NA	NA	NA	NA	NA	NA	NA	NA	NA	NA	NA	NA	NA	NA	NA	NA
2018	40	male	2	0	3	6	no	95	NA	105	60	yes	yes	yes	no	no	no	no	no	no	no	no	no	no	NA	NA	NA	3.9	69.2	9.6	4.97	144	0.43	124	NA	NA	NA	NA	NA	7.53	8	119	NA	32.8	26.7	38
2018	26	female	1	0	2	5	no	100	38.9	100	60	yes	yes	yes	no	no	no	yes	no	no	no	no	no	yes	NA	NA	NA	NA	NA	NA	NA	NA	NA	NA	NA	NA	NA	NA	NA	NA	NA	NA	NA	NA	NA	NA
2018	60	female	1	0	1	4	no	90	NA	100	60	yes	yes	yes	no	no	no	no	no	no	no	no	no	no	0	NA	0	NA	NA	NA	NA	NA	NA	NA	NA	NA	NA	NA	NA	7.29	3.31	50.2	NA	576	937.1	332.9
2018	52	female	1	0	2	8	no	88	37.3	110	70	yes	yes	yes	no	no	no	no	no	no	no	no	no	no	NA	NA	NA	NA	NA	NA	NA	NA	NA	NA	NA	NA	NA	NA	NA	NA	NA	NA	NA	NA	NA	NA
2018	31	female	1	0	2	6	no	84	38.5	95	65	yes	yes	yes	no	no	no	no	no	no	no	no	no	no	1	NA	0	7.031	58.2	26.88	4.167	133	0.37	46	NA	NA	NA	NA	NA	4.53	4	86	NA	23.3	9.2	10.2
2018	26	female	1	0	7	4	no	88	37.4	110	80	yes	yes	yes	yes	yes	no	no	no	no	no	no	yes	no	1	NA	1	3.95	48.6	43	4.82	133	0.415	104	NA	NA	NA	NA	NA	6.08	4.26	56.79	NA	91.77	122.33	35.44
2018	42	female	2	0	6	5	no	94	38.5	120	70	yes	yes	yes	no	no	no	no	no	no	no	no	no	no	1	NA	1	1.61	30.4	31.7	4.1	124	0.359	34	14.7	91	1.06	NA	48.4	7.27	2.2	61.9	30.6	351	153.8	41.9
2018	21	female	2	0	3	3	no	88	NA	85	60	yes	yes	yes	no	no	no	no	no	no	no	no	no	no	1	NA	0	1.2	14.2	49.2	4.59	132	0.385	35	NA	NA	NA	NA	NA	5.09	2.13	72.6	NA	155.8	73.2	15.7
2018	18	male	1	0	2	6	no	92	39.7	120	70	yes	yes	yes	no	no	no	no	no	no	no	no	no	no	1	NA	0	7.46	83.8	8.4	4.91	144	0.416	219	NA	NA	NA	NA	NA	7.45	2.4	96.1	NA	37.5	15.1	12.1
2018	29	male	1	0	6	4	no	80	39	100	60	yes	yes	yes	yes	yes	no	no	no	no	no	no	no	no	1	NA	0	5	17.6	67.6	5.51	162	0.475	33	NA	NA	NA	NA	NA	6.28	5.2	72.9	NA	115.5	71.6	68.7
2018	58	male	1	0	4	8	no	98	37.9	100	60	yes	yes	yes	no	no	no	no	no	no	no	no	no	no	0	NA	1	8.242	58.87	24.46	4.455	139	0.38	202.9	NA	NA	NA	NA	NA	5.94	3.8	75.4	NA	29.2	27.6	NA
2018	46	male	2	0	5	5	no	80	37.5	110	70	yes	yes	yes	yes	no	no	no	no	no	no	no	no	no	NA	NA	NA	3.7	47.14	25.46	4.92	156	0.451	14	14.7	91	1.06	NA	NA	NA	NA	NA	NA	NA	NA	NA
2018	59	female	1	0	1	7	no	90	38.3	140	80	yes	no	yes	no	no	no	no	no	no	no	no	no	no	1	NA	0	5.25	80.2	6.5	4.26	117	0.349	114	NA	NA	NA	NA	NA	7.57	6.1	65.6	NA	24.8	8.1	11.3
2018	40	female	1	0	5	4	no	80	37	100	60	yes	yes	yes	yes	no	no	no	no	no	no	no	no	no	NA	NA	NA	NA	NA	NA	NA	NA	NA	NA	NA	NA	NA	NA	NA	NA	NA	NA	NA	NA	NA	NA
2018	51	female	1	0	1	9	no	80	NA	120	80	yes	yes	yes	no	no	no	no	no	no	no	no	no	no	1	NA	0	2.88	69.4	19.8	4.93	131	0.402	119	18.7	62	1.39	NA	NA	6.04	3.49	57.4	NA	39.29	30.53	NA
2018	32	male	1	0	5	5	no	82	38	110	70	yes	yes	yes	no	no	no	no	no	no	no	no	no	no	1	NA	0	3.58	52.62	31.82	5.37	159	0.45	94.03	NA	NA	NA	NA	NA	NA	NA	NA	NA	NA	NA	NA
2018	23	male	1	0	7	2	no	88	37.3	100	60	yes	yes	yes	yes	yes	no	no	no	no	no	no	no	no	1	NA	0	6.8	19.07	37.55	5.45	158	0.461	58	NA	NA	NA	NA	NA	NA	NA	NA	NA	NA	NA	NA
2018	22	male	1	0	2	9	no	130	39.5	120	80	yes	yes	yes	no	no	no	no	no	no	no	no	no	no	NA	NA	NA	NA	NA	NA	NA	NA	NA	NA	NA	NA	NA	NA	NA	NA	NA	NA	NA	NA	NA	NA
2018	19	male	2	0	6	4	no	70	36.7	100	60	yes	yes	yes	no	no	no	no	no	no	no	no	no	no	NA	NA	NA	NA	NA	NA	NA	NA	NA	NA	NA	NA	NA	NA	NA	NA	NA	NA	NA	NA	NA	NA
2018	53	male	1	0	1	8	no	100	39	150	90	yes	yes	yes	no	no	no	no	no	no	no	no	no	no	1	NA	0	8.44	84.1	6.2	4.44	133	0.397	167	NA	NA	NA	NA	NA	10.39	3.8	87.5	NA	73.4	63.1	93
2018	62	male	1	0	5	4	no	124	38	120	60	yes	yes	yes	no	no	no	no	no	no	yes	no	no	no	NA	NA	NA	NA	NA	NA	NA	NA	NA	NA	NA	NA	NA	NA	NA	NA	NA	NA	NA	NA	NA	NA
2018	25	male	1	0	5	5	no	64	36.6	110	70	yes	yes	yes	no	no	no	no	no	no	no	no	no	no	0	NA	0	5.8	50.6	24.9	5.13	166	0.492	69	NA	NA	NA	NA	NA	NA	NA	NA	NA	NA	NA	NA
2018	63	male	2	0	6	6	no	84	NA	140	90	yes	yes	yes	no	no	no	no	no	no	no	no	no	no	1	NA	0	4.1	56.16	17.44	5.69	167	0.502	13	NA	NA	NA	NA	NA	30.89	5.3	81.6	NA	129.3	86.4	777.5
2018	58	male	1	0	5	4	yes	90	38.2	120	60	yes	yes	yes	no	no	no	no	no	no	no	no	no	no	1	NA	1	2.66	65	24.4	4.84	145	0.425	52	NA	NA	NA	NA	NA	NA	NA	NA	NA	NA	NA	NA
2018	41	male	1	0	3	1	no	100	38	120	75	yes	yes	yes	no	no	no	no	no	no	no	no	no	no	1	NA	0	NA	NA	NA	NA	NA	NA	NA	NA	NA	NA	NA	NA	NA	NA	NA	NA	NA	NA	NA
2018	58	male	1	0	4	6	no	80	38.5	120	70	yes	yes	yes	no	no	NA	no	no	no	no	no	no	no	1	NA	1	3.5	56.42	19.92	4.585	142	0.38	90	NA	NA	NA	NA	NA	7.8	NA	107.3	39.3	69.3	35.1	NA
2018	50	male	1	0	4	4	no	88	37.2	120	80	yes	yes	yes	yes	yes	no	no	no	no	no	no	no	no	NA	NA	NA	4.726	82.34	11.94	5.32	154	0.46	116.2	NA	NA	NA	NA	NA	10.15	2.9	91.3	NA	317.3	507	887.8
2018	16	male	1	0	1	3	no	124	38.8	120	60	yes	yes	yes	no	no	no	yes	no	no	no	no	no	no	1	NA	0	6.39	78.4	12.5	5.2	144	0.426	229	NA	NA	NA	NA	NA	5.7	4.08	86.09	NA	17.86	14.49	NA
2018	54	male	1	0	3	10	no	90	39	160	70	yes	yes	yes	no	no	no	no	no	no	no	no	no	no	1	NA	0	6.21	81	7.4	3.89	123	0.362	147	NA	NA	NA	NA	NA	5.49	4.7	80.4	NA	23.8	16.1	68.8
2018	33	male	1	0	3	7	no	108	40	130	80	yes	yes	yes	no	no	no	no	no	no	no	no	no	no	1	NA	1	5.28	70.84	17.68	4.91	149	0.45	144.3	NA	NA	NA	NA	NA	5.64	6.4	85	NA	24.7	30.3	NA
2018	64	male	1	0	5	9	no	78	36.5	110	60	yes	yes	yes	no	no	no	no	no	no	no	no	no	no	1	NA	0	4.65	83.5	9.9	4.54	133	0.393	153	NA	NA	NA	NA	NA	NA	NA	NA	NA	NA	NA	NA
2018	30	male	1	0	5	3	no	80	37	110	60	yes	yes	yes	yes	yes	no	no	no	no	no	no	no	no	1	NA	0	NA	NA	NA	NA	NA	NA	NA	NA	NA	NA	NA	NA	NA	4.1	89.1	NA	134.7	107.9	321.6
2018	66	male	2	0	5	7	no	100	36.8	150	90	yes	yes	yes	yes	no	no	no	no	no	no	yes	no	no	1	NA	1	3.98	29.6	58.8	5.02	164	0.466	8	17.6	68	1.3	NA	43.6	8.5	NA	90.2	33.3	158	84.1	235.8
2018	76	female	2	0	3	10	no	86	NA	160	80	yes	yes	yes	no	no	no	no	no	no	no	no	no	no	1	NA	0	4.64	63.5	13.8	4.21	125	0.369	53	NA	NA	NA	NA	NA	NA	NA	NA	NA	NA	NA	NA
2018	30	male	1	0	2	6	no	100	39.2	110	70	yes	yes	yes	yes	no	no	no	no	no	no	no	yes	no	1	NA	0	8.03	71.1	15.3	4.89	139	0.417	225	NA	NA	NA	NA	NA	NA	NA	NA	NA	NA	NA	NA
2018	36	male	1	0	5	4	no	88	39	110	70	yes	yes	yes	no	no	no	no	no	no	no	no	no	no	1	NA	0	1.7	62.5	25	5.18	152	0.454	82	NA	NA	NA	NA	NA	6.53	5.5	114	NA	27.1	24.5	29
2018	32	male	1	0	5	7	no	100	39	130	80	yes	yes	yes	no	no	no	no	no	no	no	no	no	no	NA	NA	NA	NA	NA	NA	NA	NA	NA	NA	NA	NA	NA	NA	NA	NA	NA	NA	NA	NA	NA	NA
2018	18	male	1	0	4	4	yes	92	39.5	120	70	yes	yes	yes	yes	yes	no	no	no	no	no	no	no	no	1	NA	1	3.3	59.7	33.3	5.05	152	0.456	46	NA	NA	NA	NA	NA	6.4	2.8	96.5	NA	115.6	51.5	19.4
2018	76	male	1	0	1	10	no	102	38.8	140	80	yes	yes	yes	yes	yes	no	yes	no	no	no	no	no	no	1	NA	0	12.27	80.2	8	3.93	125	0.381	85	NA	NA	NA	NA	NA	9.3	4.21	113.92	NA	27.04	36.49	30.4
2018	44	male	2	0	5	3	no	84	38	110	70	yes	yes	yes	yes	no	no	no	no	no	no	no	no	no	NA	NA	NA	NA	NA	NA	NA	NA	NA	NA	NA	NA	NA	NA	NA	NA	NA	NA	NA	NA	NA	NA
2018	27	female	1	0	5	4	no	78	36.8	90	60	yes	yes	yes	no	no	no	no	no	no	no	no	no	no	0	NA	1	2.42	14.9	60.7	4.32	132	0.396	67	13.2	110	0.94	NA	29.6	4.59	2.3	52.9	NA	106.6	45.8	NA
2018	28	male	1	0	4	6	no	72	37.5	100	60	yes	yes	yes	no	no	no	no	no	no	no	no	no	no	1	NA	0	4.38	78.1	11.4	4.03	118	0.347	166	NA	NA	NA	NA	NA	8.64	4.52	88.89	NA	47.88	41.03	17.54
2018	21	female	1	0	3	6	yes	100	39	115	70	yes	yes	yes	no	no	no	no	no	no	no	no	no	no	0	NA	1	6.82	79.3	8.4	3.37	107	0.319	90	NA	NA	NA	NA	NA	5.05	2.55	78.7	NA	12.7	4.9	9.1
2018	21	female	1	0	1	11	no	110	39.8	120	70	yes	yes	yes	no	no	no	no	no	no	no	no	no	no	1	NA	0	9.35	85.7	7.9	4.39	123	0.374	194	NA	NA	NA	NA	NA	NA	NA	NA	NA	NA	NA	NA
2018	26	male	1	0	7	2	no	84	36	100	60	yes	yes	yes	yes	no	no	no	no	no	no	no	no	no	0	NA	1	6.13	48.4	35.1	6	151	0.444	93	NA	NA	NA	NA	NA	NA	NA	NA	NA	NA	NA	NA
2018	31	male	2	0	4	5	no	95	38	110	70	yes	yes	yes	no	no	no	no	no	no	no	no	no	no	1	NA	0	3.29	48.4	41.9	4.91	140	0.419	119	NA	NA	NA	NA	NA	6.08	2.84	85.38	NA	84.19	46.07	115.83
2018	65	male	1	0	2	8	no	80	38.2	130	80	yes	yes	yes	no	no	no	no	no	no	no	no	no	no	1	NA	0	6.76	73.79	11.07	5.069	149	0.047	116	NA	NA	NA	NA	NA	NA	NA	NA	NA	NA	NA	NA
2018	69	male	2	0	3	5	no	102	38.7	120	70	yes	yes	yes	no	no	no	no	no	no	no	yes	no	no	1	NA	0	3.83	63.1	23.5	5.29	158	0.452	38	15.8	80	1.15	NA	40.1	5.38	3.9	105.3	45.9	212	212.7	161.9
2018	27	female	1	0	5	2	no	80	39.3	110	80	yes	yes	yes	yes	yes	no	no	no	no	no	no	no	no	1	NA	1	1.5	51.26	36.13	4.29	130	0.39	70	NA	NA	NA	NA	NA	5.97	2	85.4	NA	56.6	13.9	11.1
2018	30	female	1	0	5	6	no	85	39.7	125	70	yes	yes	yes	yes	no	no	no	no	no	no	no	no	no	NA	NA	NA	5.42	81.2	7.7	4.54	119	0.359	134	NA	NA	NA	NA	NA	NA	NA	NA	NA	NA	NA	NA
2018	60	female	1	0	4	6	no	100	38.6	110	60	yes	yes	yes	no	no	no	no	no	no	no	no	no	no	1	NA	1	NA	NA	NA	NA	NA	NA	NA	NA	NA	NA	NA	NA	NA	NA	NA	NA	NA	NA	NA
2018	55	female	2	0	4	8	no	83	38.5	110	70	yes	yes	yes	no	no	no	no	no	no	no	no	no	no	1	NA	0	1.625	40.36	51.07	3.724	115	0.32	90	NA	NA	NA	NA	NA	9.49	6.35	93	NA	63.4	37.2	32.3
2018	53	female	1	0	4	7	no	70	36.2	130	80	yes	yes	yes	no	no	no	no	no	no	no	no	no	no	NA	NA	NA	NA	NA	NA	NA	NA	NA	NA	NA	NA	NA	NA	NA	NA	NA	NA	NA	NA	NA	NA
2018	42	female	2	0	2	6	no	100	38.5	110	70	yes	yes	yes	yes	no	no	no	no	no	no	no	no	no	NA	NA	NA	NA	NA	NA	NA	NA	NA	NA	NA	NA	NA	NA	NA	NA	NA	NA	NA	NA	NA	NA
2018	26	female	1	0	4	5	no	80	38.1	100	60	yes	yes	no	no	no	no	yes	no	no	no	no	no	no	NA	NA	NA	NA	NA	NA	NA	NA	NA	NA	NA	NA	NA	NA	NA	NA	NA	NA	NA	NA	NA	NA
2018	57	female	1	0	3	8	no	92	38	130	90	yes	yes	yes	no	no	no	no	no	no	no	no	no	no	NA	NA	NA	NA	NA	NA	NA	NA	NA	NA	NA	NA	NA	NA	NA	NA	NA	NA	NA	NA	NA	NA
2018	26	female	2	0	6	3	no	80	36.7	110	60	yes	yes	yes	yes	no	no	no	no	no	no	no	yes	no	NA	NA	NA	NA	NA	NA	NA	NA	NA	NA	NA	NA	NA	NA	NA	NA	NA	NA	NA	NA	NA	NA
2018	18	female	1	0	6	3	no	65	37.5	130	80	yes	yes	yes	no	no	no	no	no	no	no	no	no	no	1	NA	1	3.3	47.8	34.8	4.69	127	0.396	121	NA	NA	NA	NA	NA	NA	2.8	63	NA	35.4	15.4	13
2018	30	female	1	0	1	1	no	140	39	130	70	yes	yes	yes	no	no	no	no	no	no	no	no	no	yes	1	NA	0	8.273	80.72	11.46	4.423	126	0.39	191.9	NA	NA	NA	NA	NA	4.11	1.3	44	40.7	49.4	78.7	11.1
2018	49	female	1	0	2	7	no	110	38.5	140	80	yes	yes	yes	no	no	no	no	no	no	no	no	no	yes	1	NA	0	13.7	90.39	3.98	4.05	117	0.357	262	NA	NA	NA	NA	NA	5.55	1.72	56.6	NA	53.4	23.7	22.1
2018	25	female	2	0	3	3	no	104	38.2	120	80	yes	yes	yes	yes	no	no	no	no	no	no	no	no	no	1	NA	0	4.55	51.2	35.4	4.86	114	0.365	92	NA	NA	NA	NA	NA	7.05	3.07	73.9	NA	83.6	77.8	18.9
2018	58	female	1	0	1	8	no	85	38	120	80	yes	yes	yes	no	no	no	no	no	no	no	no	no	no	1	NA	0	3.33	82.3	9.9	3.83	112	0.339	121	NA	NA	NA	NA	NA	NA	NA	NA	NA	NA	NA	NA
2018	58	female	1	0	2	9	no	110	40	140	90	yes	yes	yes	no	no	no	no	no	no	no	no	no	no	1	NA	0	7.13	86.6	7.4	4.37	124	0.38	194	NA	NA	NA	NA	NA	NA	NA	NA	NA	NA	NA	NA
2018	66	male	1	0	5	11	no	95	38.5	120	80	yes	yes	yes	yes	yes	no	no	no	no	no	no	no	no	NA	NA	NA	3.45	60	32.2	4.35	129	0.385	51	NA	NA	NA	NA	NA	7.85	3	62.7	NA	148.9	64	60.7
2018	59	female	1	0	3	4	no	82	38	95	60	yes	yes	yes	no	no	no	no	no	no	no	no	no	NA	1	NA	0	3.526	58.08	28.84	4.597	127	0.36	159	NA	NA	NA	NA	NA	6.28	4.1	66.9	41.6	61.3	55.7	48.9
2018	29	female	1	0	3	2	no	90	38.3	100	60	yes	yes	yes	yes	no	no	no	no	no	no	no	no	no	1	NA	0	8.4	74	14.49	4.28	131	0.391	149	16.5	75	1.21	NA	NA	5.07	2.2	61.9	NA	130.2	155.2	NA
2018	36	female	1	0	3	7	no	86	37.4	100	60	yes	yes	yes	no	no	no	yes	no	no	no	no	no	no	1	NA	0	4.9	85.71	9	4.34	137	0.39	81	NA	NA	NA	NA	NA	4.8	3.99	72.16	34.8	131.89	79.33	NA
2018	15	female	1	0	2	7	no	84	39.1	120	70	yes	yes	yes	no	no	no	no	no	no	no	no	no	no	NA	NA	NA	NA	NA	NA	NA	NA	NA	NA	NA	NA	NA	NA	NA	NA	NA	NA	NA	NA	NA	NA
2018	28	female	2	0	4	6	no	83	37.9	100	70	yes	yes	yes	no	no	no	no	no	no	no	no	no	no	1	NA	NA	1.7	66.9	23.9	4.15	113	0.341	74	NA	NA	NA	NA	NA	NA	NA	NA	NA	NA	NA	NA
2018	50	female	1	0	5	6	no	82	39	130	80	yes	yes	yes	no	no	no	no	no	no	no	no	no	no	1	NA	0	1.3	53.1	34.6	4.13	118	0.357	180	NA	NA	NA	NA	NA	5.96	2.98	58.6	NA	62.1	27.8	NA
2018	48	male	1	0	3	3	no	100	38.6	120	70	yes	yes	yes	no	no	no	no	no	no	no	no	no	no	NA	NA	NA	NA	NA	NA	NA	NA	NA	NA	NA	NA	NA	NA	NA	NA	NA	NA	NA	NA	NA	NA
2018	38	female	1	0	5	4	no	80	38.9	130	80	yes	yes	yes	no	no	no	no	no	no	no	no	yes	no	NA	NA	NA	1.7	64	25.5	4.88	138	0.411	70	NA	NA	NA	NA	NA	NA	NA	NA	69.7	37.2	19	NA
2018	31	female	1	0	4	7	no	74	39.8	100	65	yes	yes	yes	yes	no	no	no	no	no	no	no	no	no	1	NA	0	81.81	43	49.2	4.57	133	0.395	116	NA	NA	NA	NA	NA	6.28	6.6	86.9	NA	24.9	13.7	32.6
2018	66	female	1	0	5	1	no	76	36	120	60	yes	yes	yes	no	no	no	no	no	no	no	no	no	no	1	NA	0	3.6	66.17	29.25	5.05	136	0.418	62	NA	NA	NA	NA	NA	5.38	6.68	65	39	169.75	111.2	110.6
2018	45	female	2	0	4	5	no	85	36.8	106	65	yes	yes	yes	yes	no	no	no	no	no	no	no	no	no	1	NA	1	4.4	37.16	24.6	4.59	135	0.4	62	13.5	105	0.97	NA	34.9	5.02	6.41	83.7	NA	75.5	33.3	46.4
2018	31	female	2	0	6	7	no	96	39	90	60	yes	yes	yes	yes	no	no	yes	no	no	no	no	no	no	1	NA	0	2.9	31.29	45.99	4.54	129	0.395	47	NA	NA	NA	NA	NA	5.26	3.28	69.9	41.84	50	51.5	18.1
2018	32	female	1	0	1	9	no	100	39	90	50	yes	yes	yes	no	no	no	no	no	no	no	no	no	no	1	NA	0	5.689	59.99	17.44	4.076	121	0.37	195	NA	NA	NA	NA	NA	5.26	2.9	74.2	NA	16.1	9.7	9.4
2018	38	female	2	0	5	6	no	85	NA	80	40	yes	yes	yes	no	no	no	no	no	no	no	no	no	no	NA	NA	NA	3.63	NA	NA	NA	NA	NA	NA	NA	NA	NA	NA	NA	NA	NA	NA	NA	NA	NA	NA
2018	29	female	1	0	2	6	no	90	37.6	100	60	yes	yes	yes	no	no	no	no	no	no	no	no	no	yes	NA	NA	NA	NA	NA	NA	NA	NA	NA	NA	NA	NA	NA	NA	NA	NA	NA	NA	NA	NA	NA	NA
2018	49	female	1	0	4	7	no	72	38.7	120	70	yes	yes	yes	no	no	no	no	no	no	no	no	no	no	1	NA	1	3.2	62.25	23.22	5.15	150	0.44	109	NA	NA	NA	NA	NA	4.84	2.3	73.9	NA	75.1	59.1	167.5
2018	23	female	1	0	6	6	no	120	39.1	90	70	yes	yes	yes	yes	no	no	no	no	no	no	no	no	no	1	NA	1	1.852	35.43	49.57	5	142	0.39	77	NA	NA	NA	NA	NA	8.17	2.46	72.59	NA	176.22	61.4	26.01
2018	24	female	2	0	5	6	no	100	37.7	120	80	yes	yes	yes	yes	yes	no	no	no	no	no	no	no	no	1	NA	0	2.36	57.2	30.1	5.15	152	0.444	101	NA	NA	NA	NA	NA	5.18	2.88	71.04	1	151.67	86.43	15.27
2018	45	female	1	0	7	5	no	60	NA	120	70	yes	yes	yes	no	no	no	no	no	no	no	no	no	no	1	NA	1	NA	NA	NA	NA	NA	NA	NA	NA	NA	NA	NA	NA	5.04	2.57	52.1	NA	58.8	50.4	16.4
2018	34	female	1	0	4	5	no	80	NA	95	60	yes	yes	yes	no	no	no	no	no	no	no	no	no	no	1	NA	0	3.1	60.6	31.59	4.46	124	0.38	133.1	NA	NA	NA	NA	NA	NA	1.79	73.3	NA	72.6	72.6	77
2018	34	female	2	0	6	6	no	76	36.6	95	60	yes	yes	yes	yes	no	no	no	no	no	no	no	no	no	1	NA	1	7.1	31.81	37.56	4.98	149	0.445	15	NA	NA	NA	NA	NA	4.48	3	61.9	NA	64.5	18	NA
2018	58	female	1	0	4	8	no	85	37.2	110	60	yes	yes	yes	no	no	no	no	no	no	no	no	no	no	NA	NA	NA	NA	NA	NA	NA	NA	NA	NA	NA	NA	NA	NA	NA	NA	NA	NA	NA	NA	NA	NA
2018	24	male	2	0	5	5	no	93	38.6	95	55	yes	yes	yes	yes	no	no	yes	no	no	no	no	no	no	1	NA	1	1.313	54.39	27.79	4.814	158	0.41	55	NA	NA	NA	NA	NA	6.75	3.5	NA	NA	178.9	91.6	NA
2018	21	male	1	0	3	5	no	80	38.5	90	60	yes	yes	yes	yes	no	no	no	no	no	no	no	no	no	NA	NA	NA	NA	NA	NA	NA	NA	NA	NA	NA	NA	NA	NA	NA	NA	NA	NA	NA	NA	NA	NA
2018	24	male	1	0	5	3	no	80	37	105	70	yes	yes	yes	yes	no	no	no	no	no	no	no	no	no	1	NA	0	NA	NA	NA	NA	NA	NA	NA	NA	NA	NA	NA	NA	4.76	3.6	87.9	NA	30	18.7	40.1
2018	37	male	1	0	6	1	no	70	36.7	110	60	yes	yes	yes	no	yes	no	no	no	no	no	no	no	no	1	NA	0	2.9	65.6	23.4	5.23	146	0.452	127	NA	NA	NA	NA	NA	5.04	3.5	102	NA	43.4	23.8	22
2018	22	male	1	0	2	9	no	96	40	140	80	yes	yes	yes	no	no	no	yes	no	no	no	no	yes	no	1	NA	0	3.63	69.9	13.2	5.53	152	0.452	197	NA	NA	NA	NA	NA	5.63	4.9	105.6	NA	24.7	9.2	12.8
2018	78	male	1	0	4	5	no	85	38	125	70	yes	yes	yes	no	no	no	no	no	no	no	no	no	no	1	NA	1	4.12	75.7	14.1	4.61	137	0.377	45	NA	NA	NA	NA	NA	6.02	4.2	95	NA	38.1	26.9	38.4
2018	34	male	1	0	1	7	no	100	39	120	70	yes	yes	yes	no	no	no	no	no	no	no	no	no	no	1	NA	0	2	50.32	36.85	4.71	146	0.439	92	NA	NA	NA	NA	NA	5.94	5.23	146.7	NA	57.5	34.8	25.8
2018	56	male	1	0	2	7	no	85	38.6	125	70	yes	yes	yes	no	no	no	no	no	no	no	no	no	no	1	NA	0	6.19	81	8.6	4.63	129	0.402	11	NA	NA	NA	NA	NA	8.76	NA	97.1	NA	32.3	31	108.3
2018	25	male	1	0	8	1	no	70	36.5	100	70	yes	yes	yes	no	no	no	no	no	no	no	no	no	no	NA	NA	NA	NA	NA	NA	NA	NA	NA	NA	NA	NA	NA	NA	NA	4.78	3.9	112.8	NA	141.6	113.5	30
2018	36	male	1	0	6	4	no	80	36	120	90	yes	yes	yes	no	no	no	no	no	no	no	yes	no	no	0	NA	1	3.6	36.74	31.63	5.67	156	0.468	58	NA	NA	NA	NA	NA	8.14	NA	96.6	NA	108.3	86.2	24.8
2018	36	male	1	0	4	4	no	80	37.8	130	80	yes	yes	yes	no	no	no	no	no	no	no	no	no	no	1	NA	0	4.2	57.57	29.3	4.88	131	0.401	57	NA	NA	NA	NA	NA	7.81	3.8	88	NA	71	51.8	152
2018	37	male	1	0	7	4	no	92	37.3	90	60	yes	yes	yes	yes	yes	no	no	no	no	no	no	no	no	1	NA	1	3.986	45.42	21.93	5.8	166	0.48	34.7	NA	NA	NA	NA	NA	NA	NA	NA	NA	NA	NA	NA
2018	43	male	1	0	6	7	no	110	38.5	130	80	yes	yes	yes	no	no	no	no	no	no	no	no	no	no	NA	NA	NA	2.63	65	29.3	4.85	145	0.425	89	NA	NA	NA	NA	NA	NA	NA	NA	NA	NA	NA	NA
2018	58	male	1	0	4	7	no	70	37.2	120	80	yes	yes	yes	yes	no	no	no	no	no	no	no	no	no	1	NA	1	3.09	59	33.3	4.81	148	0.428	116	NA	NA	NA	NA	NA	6.09	5.37	91.2	NA	72.3	50	34
2018	44	male	2	0	5	7	no	86	37.9	110	60	yes	yes	yes	yes	yes	no	no	no	no	no	yes	no	no	1	NA	1	4.425	56.23	26.63	4.473	137	0.39	56.56	NA	NA	NA	NA	NA	NA	NA	NA	NA	NA	NA	NA
2018	64	male	1	0	5	3	no	120	38.5	120	80	yes	yes	yes	yes	no	no	no	no	no	yes	no	no	no	1	NA	0	2.771	53.2	28.59	4.888	135	0.42	48	NA	NA	NA	NA	NA	17.3	7.54	102.8	NA	61.5	41.8	42.3
2018	26	female	1	0	2	7	no	80	38.2	105	60	yes	yes	yes	no	no	no	no	no	no	no	no	no	yes	NA	NA	NA	NA	NA	NA	NA	NA	NA	NA	NA	NA	NA	NA	NA	NA	NA	NA	NA	NA	NA	NA
2018	65	female	1	0	1	8	no	120	39.5	90	60	yes	yes	yes	no	no	no	no	no	no	no	no	no	no	0	NA	1	17.2	91.81	2.87	4.9	145	0.424	221	NA	NA	NA	NA	NA	15.93	4.6	57.4	NA	36	23.8	78.8
2018	28	female	3	0	4	15	no	120	40	120	70	yes	yes	yes	yes	yes	no	no	no	no	no	no	no	no	1	NA	1	NA	NA	NA	NA	NA	NA	NA	NA	NA	NA	NA	NA	NA	NA	NA	NA	NA	NA	NA
2018	56	female	1	0	2	8	no	90	39	110	60	yes	yes	yes	no	no	no	no	no	no	no	no	no	no	0	NA	0	7.91	77.7	12.4	5.01	142	0.412	173	NA	NA	NA	NA	NA	NA	NA	NA	NA	NA	NA	NA
2018	35	female	1	0	3	5	no	60	36.8	95	65	yes	yes	yes	no	no	no	no	no	no	no	no	yes	no	1	NA	0	4	74.73	12.82	3.64	121	0.354	190	NA	NA	NA	NA	NA	NA	NA	NA	NA	25.5	14.7	9.8
2018	23	female	1	0	3	6	no	80	38	110	60	yes	yes	yes	yes	no	no	no	no	no	no	no	no	no	1	NA	1	1.83	83.1	10.4	4.69	134	0.414	147	NA	NA	NA	NA	NA	NA	NA	NA	NA	NA	NA	NA
2018	63	female	1	0	3	8	no	72	38	110	60	yes	yes	yes	no	no	no	no	no	no	no	no	no	no	1	NA	0	3.48	66.4	19.5	4.26	138	0.4	165	NA	NA	NA	NA	NA	NA	NA	NA	NA	NA	NA	NA
2018	70	female	1	0	4	5	no	96	38.8	130	70	yes	yes	yes	no	no	no	no	no	no	no	no	no	no	NA	NA	NA	3.77	70.8	19.1	4.37	127	0.38	102	NA	NA	NA	NA	NA	5.7	5.1	59.1	NA	33.8	19.3	NA
2018	35	female	1	0	8	3	no	84	36.9	100	60	yes	yes	yes	yes	no	no	no	no	no	no	no	no	no	NA	NA	NA	NA	NA	NA	NA	NA	NA	NA	NA	NA	NA	NA	NA	NA	NA	NA	NA	NA	NA	NA
2018	26	female	1	0	4	4	no	95	37.5	100	55	yes	yes	yes	no	no	no	no	no	no	no	no	no	yes	NA	NA	NA	NA	NA	NA	NA	NA	NA	NA	NA	NA	NA	NA	NA	NA	NA	NA	NA	NA	NA	NA
2018	73	male	1	0	4	3	no	80	36.2	140	90	yes	yes	yes	no	no	no	no	no	no	no	no	no	no	NA	NA	NA	NA	NA	NA	NA	NA	NA	NA	NA	NA	NA	NA	NA	NA	NA	NA	NA	NA	NA	NA
2018	58	male	1	0	2	2	no	86	38.5	110	70	yes	yes	yes	no	no	no	no	no	no	no	no	no	no	1	NA	1	6.212	72.46	13.77	4.93	148	0.44	143	NA	NA	NA	NA	NA	6.33	6.75	123.5	NA	30.9	31.2	NA
2018	72	male	1	0	2	8	no	95	38	135	85	yes	yes	yes	no	no	no	no	no	no	yes	no	no	no	NA	NA	NA	NA	NA	NA	NA	NA	NA	NA	NA	NA	NA	NA	NA	6.79	4.7	78.7	NA	NA	55.8	NA
2018	48	male	1	0	2	10	no	120	39.5	170	100	yes	yes	yes	no	no	no	no	no	no	yes	no	no	no	1	NA	0	4.46	65	14.6	4.68	146	0.434	152	NA	NA	NA	NA	NA	11.11	4.16	101.9	NA	72.4	61.3	197.3
2018	85	male	1	0	2	6	no	84	38	170	90	yes	yes	yes	no	no	no	no	no	no	no	no	no	no	1	NA	0	4.2	62.63	23.5	4.38	124	0.375	122	NA	NA	NA	NA	NA	11.13	3.2	52.4	35.7	43.2	19	35.2
2018	44	male	1	0	2	7	no	80	38.7	110	70	yes	yes	yes	no	no	no	no	no	no	no	no	no	no	1	NA	0	8.2	82.35	6.81	4.46	135	0.39	114	NA	NA	NA	NA	NA	6.2	4.7	109	NA	38.5	21.7	24.3
2018	29	male	1	0	1	11	no	100	38.5	120	70	yes	yes	yes	no	no	no	yes	no	no	no	no	no	no	1	NA	0	7.48	82.3	5.7	4.34	133	0.382	348	NA	NA	NA	NA	NA	5.74	4.9	114.5	NA	25.1	15.7	NA
2018	37	male	1	0	1	6	no	80	NA	120	80	yes	yes	yes	no	no	no	no	no	no	no	no	no	no	1	NA	0	4.97	76.3	8.2	4.68	145	0.422	150	NA	NA	NA	NA	NA	4.92	5.4	100.2	NA	21.8	16.6	26.1
2018	47	male	1	0	5	5	no	75	38.4	140	90	yes	yes	yes	yes	no	no	no	no	no	no	no	no	no	1	NA	0	4.36	70.9	19	5.74	173	0.483	114	12.6	120	0.8	3.39	41.8	9.4	6.02	134.54	NA	103.22	79.8	150.82
2018	40	male	1	0	3	8	no	72	38.2	95	80	yes	yes	yes	no	no	no	no	no	no	no	no	no	no	NA	NA	NA	5.14	84.6	6.6	4.21	132	0.389	199	NA	NA	NA	NA	NA	5.7	4.5	147	NA	14	12	14
2018	25	male	2	0	4	7	no	78	37.2	110	70	yes	yes	yes	yes	no	no	no	no	no	no	no	no	no	1	NA	0	2.77	60.6	23.1	5.27	153	0.476	107	NA	NA	NA	NA	NA	4	NA	85.4	NA	60	16.8	55
2018	87	female	1	0	4	7	no	100	37.7	100	60	yes	yes	yes	no	no	no	no	no	no	no	no	no	no	1	NA	0	5.1	50.76	30.01	4.65	136	0.41	95	NA	NA	NA	NA	NA	8.8	4.9	98.9	33.8	41.1	10.1	95.4
2018	21	male	1	0	3	4	no	90	38.2	110	70	yes	yes	yes	yes	no	no	no	no	no	no	no	no	no	1	NA	NA	2.32	55.3	39.21	5.53	153	0.46	82	NA	NA	NA	NA	NA	4.74	NA	93.8	42.2	82.1	44.9	18.5
2018	24	male	1	0	3	6	no	90	39	95	60	yes	yes	yes	no	no	no	no	no	no	no	no	no	no	1	NA	0	4.4	60.1	21.29	5	147	0.446	124	NA	NA	NA	NA	NA	3.4	NA	95	36.1	48.5	55.6	NA
2018	38	male	1	0	4	4	no	80	37.5	110	70	yes	yes	yes	yes	yes	no	no	no	no	no	no	yes	no	NA	NA	NA	NA	NA	NA	NA	NA	NA	NA	NA	NA	NA	NA	NA	NA	NA	NA	NA	NA	NA	NA
2018	26	female	2	0	6	5	no	102	38.9	100	70	yes	yes	yes	no	yes	no	no	no	no	no	no	no	no	1	NA	1	1.78	21.9	32	4.4	129	0.379	33	NA	NA	NA	NA	NA	6.3	NA	69.1	NA	102.1	18.7	NA
2018	27	female	1	0	7	3	no	98	39.4	120	70	yes	yes	yes	yes	yes	no	no	no	no	no	no	no	no	NA	NA	NA	NA	NA	NA	NA	NA	NA	NA	NA	NA	NA	NA	NA	NA	NA	NA	NA	NA	NA	NA
2018	22	female	2	0	4	7	no	78	37.5	120	80	yes	yes	yes	yes	no	no	no	no	no	no	no	no	no	1	NA	0	2.53	68.4	22.5	5.21	121	0.395	112	NA	NA	NA	NA	NA	NA	NA	NA	NA	NA	NA	NA
2018	22	female	1	0	4	6	no	90	38.4	100	60	yes	yes	yes	no	no	no	no	no	no	no	no	no	no	NA	NA	NA	NA	NA	NA	NA	NA	NA	NA	NA	NA	NA	NA	NA	NA	NA	NA	NA	NA	NA	NA
2018	17	female	1	0	2	9	no	100	NA	110	60	yes	yes	yes	no	no	no	no	no	no	no	no	no	no	1	NA	0	5.32	71.9	11.3	5.68	117	0.366	237	NA	NA	NA	NA	NA	NA	NA	NA	NA	NA	NA	NA
2018	21	male	1	0	5	5	no	88	NA	120	70	yes	yes	yes	no	no	no	no	no	no	no	no	no	no	1	NA	1	3.63	66	22.9	6.12	171	0.502	79	NA	NA	NA	NA	NA	6.74	4.64	105.7	NA	286.5	291.4	77.6
2018	32	male	1	0	4	7	no	100	37.5	140	90	yes	yes	yes	no	no	no	no	no	no	no	no	no	no	NA	NA	NA	NA	NA	NA	NA	NA	NA	NA	NA	NA	NA	NA	NA	NA	NA	NA	NA	NA	NA	NA
2018	37	male	1	0	4	4	no	70	37.6	120	70	yes	yes	yes	no	no	no	no	no	no	no	no	no	no	1	NA	0	1.6	44.77	37.29	5.18	154	0.449	82	NA	NA	NA	NA	NA	NA	NA	NA	NA	NA	NA	NA
2018	16	male	1	0	5	9	no	82	38	110	70	yes	yes	yes	no	no	no	no	no	no	no	no	no	no	0	NA	0	1.5	45.12	32.32	4.65	146	0.439	81	16.6	74	1.22	NA	NA	5.75	3.81	80.02	NA	65.58	40.68	10.65
2018	20	male	1	0	4	5	no	66	NA	130	70	yes	yes	yes	no	no	no	no	no	no	no	no	no	no	1	NA	1	3.35	43.8	46.6	4.91	137	0.413	130	NA	NA	NA	NA	NA	NA	5.85	4	93.4	NA	37.1	8
2018	50	male	1	0	5	6	no	100	NA	160	80	yes	yes	yes	no	no	no	no	no	no	no	no	no	no	1	NA	1	9.79	34.5	23.7	5.62	161	0.48	56	NA	NA	NA	NA	NA	16.2	6.79	113.9	NA	73.3	30.8	100.6
2018	30	male	1	0	3	8	no	84	39	100	60	yes	yes	yes	no	no	no	no	no	no	no	no	no	no	NA	NA	NA	NA	NA	NA	NA	NA	NA	NA	NA	NA	NA	NA	NA	NA	NA	NA	NA	NA	NA	NA
2018	41	female	1	0	5	7	no	87	37	110	70	yes	yes	yes	no	no	no	no	no	no	no	no	no	no	1	NA	0	3.8	54.74	21.37	3.87	115	0.342	90	NA	NA	NA	NA	NA	NA	NA	NA	NA	NA	NA	NA
2018	22	female	2	0	7	5	no	80	37	90	60	yes	yes	yes	yes	yes	no	no	no	no	no	no	no	no	1	NA	0	3.273	41.23	42.19	4.9	141	0.4	61.41	NA	NA	NA	NA	NA	NA	NA	NA	NA	NA	NA	NA
2018	73	female	1	0	5	6	no	78	36.7	160	100	yes	yes	yes	no	no	no	no	no	no	no	no	no	no	1	NA	0	2.82	77.6	12.1	3.36	105	0.304	55	NA	NA	NA	NA	NA	NA	NA	NA	NA	NA	NA	NA
2018	33	female	2	0	3	8	no	108	41	120	80	yes	yes	yes	yes	no	no	no	no	no	no	no	no	no	NA	NA	NA	NA	NA	NA	NA	NA	NA	NA	NA	NA	NA	NA	NA	NA	NA	NA	NA	NA	NA	NA
2018	42	male	1	0	1	5	no	90	39.5	130	80	yes	yes	yes	no	no	no	no	no	no	no	no	no	no	1	NA	0	5.83	76.8	12.9	4.73	145	0.416	156	NA	NA	NA	NA	NA	5.57	6.39	86.7	NA	26.8	23.6	29.5
2018	18	male	2	0	4	5	no	68	38	120	70	yes	yes	yes	yes	no	no	no	no	no	no	no	no	no	1	NA	1	3.6	69.75	18.23	5.17	155	0.447	128	NA	NA	NA	NA	NA	5.23	5.6	95.5	46.7	86.2	21	36.4
2018	37	male	1	0	3	5	no	80	35	120	80	yes	yes	yes	yes	no	no	no	no	no	no	no	no	no	0	NA	1	NA	NA	NA	NA	NA	NA	NA	NA	NA	NA	NA	NA	6.68	NA	99.9	39.28	19	20.7	20.6
2018	28	male	1	0	6	5	no	80	NA	100	70	yes	yes	yes	no	no	no	no	no	no	no	no	no	no	1	NA	0	1.83	60.8	22	7.06	137	0.44	88	NA	NA	NA	NA	NA	5.5	4	84	NA	262	190	NA
2018	48	male	2	0	4	7	no	82	36.7	120	60	yes	yes	yes	no	no	no	no	no	no	no	no	no	no	1	NA	0	6.229	64.36	16.25	4.472	147	0.42	87	NA	NA	NA	NA	NA	NA	NA	NA	NA	NA	NA	NA
2018	62	female	1	0	4	6	no	72	NA	150	100	yes	yes	yes	no	no	no	no	no	no	no	no	no	no	1	NA	1	2.7	57.37	26.71	5.23	153	0.458	95	NA	NA	NA	NA	NA	6.15	5.56	85.3	NA	69.6	51.5	107
2018	21	female	1	0	2	11	no	100	38.5	110	70	yes	yes	yes	yes	yes	no	no	no	no	no	no	no	no	0	NA	1	8.931	67.85	22.87	5.041	116	0.37	209.2	NA	NA	NA	NA	NA	NA	NA	NA	NA	NA	NA	NA
2018	64	female	1	0	4	5	no	100	38.5	150	90	yes	yes	yes	no	no	no	no	no	no	yes	no	no	no	1	NA	1	4.6	55.57	21.44	4.3	132	0.388	86	13.7	103	0.98	NA	NA	8.81	6.5	92.2	44.7	155.3	188.1	193.6
2018	52	female	1	0	4	10	no	85	37.8	120	90	yes	yes	yes	no	no	no	yes	no	no	no	no	no	no	1	NA	0	3.89	66.3	28.8	4.24	126	0.37	73	NA	NA	NA	NA	NA	7.66	3.8	60.8	NA	NA	25	16.1
2018	18	female	1	0	1	4	no	142	38.4	120	60	yes	yes	yes	yes	yes	no	no	no	no	no	no	no	no	1	NA	0	11.55	85.4	8	4.33	128	0.382	333	NA	NA	NA	NA	NA	5.83	3.04	8101	NA	42.3	36.1	31.3
2018	24	female	1	0	6	7	no	100	37.7	95	60	yes	yes	yes	yes	no	no	no	no	no	no	no	no	no	1	NA	0	3.1	58.8	26.8	5.06	149	0.447	121	NA	NA	NA	NA	NA	6.72	2.6	80	NA	139.4	43.1	34
2018	28	male	1	0	4	4	no	80	38.5	110	70	yes	yes	yes	yes	no	no	no	no	no	no	no	no	no	1	NA	0	2.46	56.1	29.7	5.25	127	0.394	164	NA	NA	NA	NA	NA	6.04	NA	NA	NA	28.57	18.98	NA
2018	14	male	1	0	5	1	no	78	NA	100	60	yes	yes	yes	no	no	no	no	no	no	no	no	no	no	NA	NA	NA	4.19	23.16	36.95	4.95	150	0.44	48.02	NA	NA	NA	NA	NA	NA	NA	NA	NA	NA	NA	NA
2018	20	female	1	0	4	6	no	108	NA	120	80	yes	yes	yes	no	no	no	no	no	no	no	no	no	no	1	NA	0	3.1	69.45	19.74	4.67	139	0.416	95	NA	NA	NA	NA	NA	5.48	3.03	68.7	NA	77.8	20.4	NA
2019	28	male	1	0	4	5	no	80	38.8	105	65	yes	yes	yes	no	no	no	no	no	no	no	no	no	no	0	NA	1	2.53	65.6	26.5	6.25	155	0.46	84	NA	NA	NA	NA	NA	8.87	3.96	105.86	NA	70.42	24.76	71.43
2019	70	female	1	0	3	4	no	72	39	120	80	yes	yes	yes	no	no	no	no	no	no	no	no	no	no	1	NA	0	2.1	57.34	28	3.61	103	0.327	107	19.1	58	NA	NA	1.4	8.91	4.69	90	NA	64.6	22.3	19.56
2019	17	male	3	0	5	9	no	60	36.8	120	80	yes	yes	yes	no	no	no	yes	no	no	no	no	no	no	NA	NA	NA	NA	NA	NA	NA	NA	NA	NA	NA	NA	NA	NA	NA	NA	NA	NA	NA	NA	NA	NA
2019	60	female	2	0	7	6	no	78	35.7	125	90	yes	yes	yes	no	no	no	no	no	no	no	no	no	no	NA	NA	NA	NA	NA	NA	NA	NA	NA	NA	NA	NA	NA	NA	NA	NA	NA	NA	NA	NA	NA	NA
2019	54	female	1	0	3	7	no	85	39.8	125	80	yes	yes	yes	no	no	no	yes	no	no	no	no	no	no	NA	NA	NA	NA	NA	NA	NA	NA	NA	NA	NA	NA	NA	NA	NA	NA	NA	NA	NA	NA	NA	NA
2019	40	female	1	0	4	3	no	100	39.5	110	70	yes	yes	yes	yes	no	no	no	no	no	no	no	no	no	1	NA	0	2.8	73.4	19.04	4.3	134	0.412	103	NA	NA	NA	NA	NA	8.01	3.96	99.2	NA	37.3	29.3	19.4
2019	20	male	1	0	1	7	no	120	39	120	80	yes	yes	yes	no	no	no	no	no	no	no	no	no	no	NA	NA	NA	6.9	66.63	16.28	5.22	151	0.457	160	NA	NA	NA	NA	NA	5.95	4.78	117.27	NA	23.27	13.09	14.23
2019	26	male	1	0	2	6	no	100	39	120	70	yes	yes	yes	no	no	no	no	no	no	no	no	no	no	NA	NA	NA	6.2	69	12	4.8	146	0.43	142	NA	NA	NA	NA	NA	6.88	4.33	97	40	37	45	16
2019	38	male	1	0	1	10	no	100	40	130	70	yes	yes	yes	no	no	no	no	no	no	no	no	no	no	1	NA	0	6.8	81	11	4.8	144	0.43	193	NA	NA	NA	NA	NA	6.53	4.45	115	NA	19	18	21
2019	62	female	1	0	3	7	no	NA	NA	NA	NA	NA	NA	yes	no	NA	NA	NA	NA	NA	no	no	no	no	1	NA	0	1.4	75	17	4.4	136	0.36	145	13	114	0.93	NA	36.5	15	2.6	57	39	142	105	66
2019	45	female	2	0	2	6	no	85	38.5	120	70	yes	yes	yes	yes	no	no	no	no	no	no	no	no	no	NA	NA	NA	NA	NA	NA	NA	NA	NA	NA	NA	NA	NA	NA	NA	NA	NA	NA	NA	NA	NA	NA
2019	57	female	1	0	3	7	no	80	39.2	140	70	yes	yes	yes	no	NA	no	no	no	no	no	no	yes	no	NA	NA	NA	NA	NA	NA	NA	NA	NA	NA	NA	NA	NA	NA	NA	NA	NA	NA	NA	NA	NA	NA
2019	37	female	1	0	6	2	no	55	37	120	70	yes	yes	no	no	no	no	no	no	no	no	no	no	no	NA	NA	NA	NA	NA	NA	NA	NA	NA	NA	NA	NA	NA	NA	NA	NA	NA	NA	NA	NA	NA	NA
2019	50	female	1	0	5	6	no	80	37.4	90	50	yes	yes	yes	no	no	no	yes	no	no	no	no	no	no	NA	NA	NA	NA	NA	NA	NA	NA	NA	NA	NA	NA	NA	NA	NA	NA	NA	NA	NA	NA	NA	NA
2019	49	female	1	0	4	5	no	NA	NA	NA	NA	NA	NA	yes	no	NA	NA	NA	NA	NA	no	no	no	no	0	NA	0	2.21	52.9	36.2	4.32	128	0.356	73	13.7	103	0.98	NA	43.9	8.72	2.56	63.55	38.97	70.38	36.71	28.51
2019	33	female	1	0	4	6	no	101	38	125	75	yes	yes	yes	no	no	no	no	no	no	no	no	no	no	NA	NA	NA	2.2	24	48	4.5	136	0.4	79	NA	NA	NA	NA	NA	NA	NA	NA	NA	NA	NA	NA
2019	50	female	1	0	2	6	no	90	39.3	150	80	yes	yes	yes	no	no	no	no	no	no	no	yes	no	no	NA	NA	NA	1.66	51	34	4.48	130	0.39	82	NA	NA	NA	NA	NA	NA	NA	NA	NA	23.49	15.6	21
2019	20	female	1	0	3	6	no	90	38.9	115	70	yes	no	no	no	no	no	yes	no	no	no	no	no	no	NA	NA	NA	2.88	50	32	4.5	103	0.31	176	NA	NA	NA	NA	NA	5.87	1.83	78	NA	21	17	12
2019	58	female	2	0	5	4	no	97	37.5	120	80	yes	yes	yes	no	no	no	no	no	no	no	no	no	no	NA	NA	NA	NA	NA	NA	NA	NA	NA	NA	NA	NA	NA	NA	NA	NA	NA	NA	NA	NA	NA	NA
2019	68	female	2	0	6	5	no	86	40	140	95	yes	yes	yes	no	no	no	no	no	no	no	no	no	no	NA	NA	NA	5.1	42	30	4.1	127	0.39	33	11.1	162	0.77	NA	35.8	6.34	4.23	56	33	141	60	NA
2019	58	male	1	0	4	6	no	96	36.4	140	90	yes	yes	yes	no	no	no	no	no	no	yes	no	no	no	NA	NA	1	1.9	52	33	3.98	127	0.37	46	NA	NA	NA	NA	NA	8.81	3.74	98	NA	74	30	37
2019	35	female	1	0	5	6	no	82	37.9	110	70	yes	yes	yes	no	no	no	no	no	no	no	no	no	no	NA	NA	NA	NA	NA	NA	NA	NA	NA	NA	NA	NA	NA	NA	NA	NA	NA	NA	NA	NA	NA	NA
2019	56	female	1	0	4	7	no	95	39	130	80	yes	yes	yes	no	no	no	no	no	no	no	no	no	no	NA	NA	NA	NA	NA	NA	NA	NA	NA	NA	NA	NA	NA	NA	NA	NA	NA	NA	NA	NA	NA	NA
2019	59	female	1	0	5	4	no	80	36.8	110	60	yes	yes	yes	no	no	no	no	no	no	no	no	no	no	1	NA	1	4.5	20	34	4.6	135	0.39	36	NA	NA	NA	NA	NA	NA	NA	NA	NA	NA	NA	NA
2019	24	female	1	0	4	7	no	119	39.7	120	70	yes	yes	yes	no	no	no	yes	no	no	no	no	no	no	1	NA	0	3.24	58.4	29.3	4.78	145	0.424	64	NA	NA	NA	NA	NA	5.84	2.7	70.1	NA	54.1	28.85	20.23
2019	40	female	1	0	1	7	no	96	38	130	80	yes	yes	yes	no	no	no	no	no	no	no	no	yes	no	1	NA	0	6.6	84	6	3.6	115	0.32	251	NA	NA	NA	NA	NA	NA	NA	NA	NA	NA	NA	NA
2019	38	male	1	0	4	3	no	85	37	110	70	yes	yes	yes	no	no	no	no	no	no	no	no	no	no	NA	NA	NA	NA	NA	NA	NA	NA	NA	NA	NA	NA	NA	NA	NA	NA	NA	NA	NA	NA	NA	NA
2019	32	male	2	0	6	3	no	106	35.6	110	80	yes	yes	yes	no	no	no	no	no	no	no	no	no	no	NA	NA	NA	6.14	17.8	66.9	5.32	166	0.404	16	NA	NA	NA	NA	NA	6.86	4.79	71.24	NA	117.62	43.87	NA
2019	56	female	2	0	3	4	yes	100	38	110	70	yes	yes	yes	yes	no	no	no	no	no	no	no	no	no	NA	NA	NA	NA	NA	NA	NA	NA	NA	NA	NA	NA	NA	NA	NA	NA	NA	NA	NA	NA	NA	NA
2019	19	male	2	0	4	6	no	104	39.2	120	90	yes	yes	yes	no	no	no	no	no	no	no	no	no	no	NA	NA	NA	NA	NA	NA	NA	NA	NA	NA	NA	NA	NA	NA	NA	NA	NA	NA	NA	NA	NA	NA
2019	67	female	1	0	2	7	no	96	38.5	130	90	yes	yes	yes	no	no	no	no	no	no	no	no	no	no	1	NA	0	9.01	63.9	22.5	5.03	146	0.431	219	NA	NA	NA	NA	NA	7.66	4.64	67.8	41.36	51.5	45	44.4
2019	20	female	2	0	3	4	no	90	38.5	110	60	yes	yes	yes	yes	no	no	no	no	no	no	no	no	no	NA	NA	NA	1.2	40.87	42.02	4.31	123	0.381	94	12.1	93	1.05	NA	NA	NA	NA	NA	NA	NA	NA	NA
2019	79	male	1	0	3	3	no	100	36.8	140	90	yes	yes	yes	no	no	no	no	no	no	no	no	no	no	NA	NA	NA	NA	NA	NA	NA	NA	NA	NA	NA	NA	NA	NA	NA	NA	NA	NA	NA	NA	NA	NA
2019	27	male	1	0	3	10	no	95	39	90	50	yes	yes	yes	no	no	no	no	no	no	no	no	no	no	1	NA	0	2.3	47	40.9	5.57	154	0.477	110	NA	NA	NA	NA	NA	6.28	3.9	110	NA	57	40	23.3
2019	44	male	2	0	7	5	no	85	39.5	135	85	yes	yes	yes	no	no	no	no	no	no	no	no	no	no	NA	NA	0	5.9	26	64	5.1	158	0.44	7	NA	NA	NA	NA	NA	7.9	5.8	93	NA	82	43	80
2019	29	male	1	0	2	6	no	80	39	110	60	yes	yes	yes	no	no	no	no	no	no	no	no	no	no	1	NA	0	4.93	75.3	10.3	4.77	137	0.4	143	NA	NA	NA	NA	NA	6.1	4.5	118	NA	19	26	NA
2019	38	female	2	0	4	5	no	105	38.2	110	70	yes	yes	yes	no	no	no	no	no	no	no	no	no	no	0	NA	0	1.7	44	22	4.1	114	0.34	24	14.7	90	1.07	NA	43	5.3	2.6	55	NA	76	32	NA
2019	62	male	2	0	4	4	no	64	36.2	125	75	yes	yes	yes	no	no	no	no	no	no	yes	no	no	no	1	NA	NA	5.4	23.29	43.92	4.51	136	0.416	30	NA	NA	NA	NA	NA	11.73	6.8	83.15	35.8	45.98	32.73	NA
2019	57	male	2	0	3	7	no	90	39	130	80	yes	yes	yes	no	no	no	no	no	no	no	no	no	no	NA	NA	NA	NA	NA	NA	NA	NA	NA	NA	NA	NA	NA	NA	NA	NA	NA	NA	NA	NA	NA	NA
2019	27	female	1	0	8	6	no	84	37	107	70	yes	yes	yes	no	no	no	no	no	no	no	no	no	yes	NA	NA	NA	NA	NA	NA	NA	NA	NA	NA	NA	NA	NA	NA	NA	NA	NA	NA	NA	NA	NA	NA
2019	36	female	1	0	2	4	no	NA	NA	NA	NA	NA	NA	yes	no	NA	NA	NA	NA	NA	no	no	no	no	NA	NA	NA	NA	NA	NA	NA	NA	NA	NA	NA	NA	NA	NA	NA	NA	NA	NA	NA	NA	NA	NA
2019	24	female	1	0	5	4	no	90	39.3	110	70	yes	yes	yes	no	no	no	no	no	no	no	no	no	no	NA	NA	NA	1.83	59.5	37.2	4.6	133	0.403	108	NA	NA	NA	NA	NA	8.01	2.03	79.82	NA	51.86	24.56	NA
2019	75	male	1	0	2	11	no	95	39	135	90	yes	yes	yes	no	no	no	no	no	no	no	no	no	no	1	NA	0	4.4	61.7	11.24	4.27	127	0.395	83	NA	NA	NA	NA	NA	6.27	4.94	101.21	NA	64.5	20.26	18.86
2019	26	female	1	0	2	6	no	94	38	95	60	yes	yes	yes	no	no	no	no	no	no	no	no	no	yes	NA	NA	NA	4.4	75	14	3.2	102	0.3	166	NA	NA	NA	NA	NA	NA	NA	NA	NA	NA	42.6	NA
2019	36	male	2	0	1	12	no	68	39	100	60	yes	yes	yes	no	no	no	no	no	no	no	no	no	no	NA	NA	NA	2.9	62.87	20.08	5.23	158	0.477	26	14.2	74	1.22	NA	48.4	4.4	NA	92.7	NA	147	144.6	45.5
2019	51	female	1	0	8	7	no	84	39	95	60	yes	yes	yes	no	no	no	no	no	no	no	no	no	no	NA	NA	NA	NA	NA	NA	NA	NA	NA	NA	NA	NA	NA	NA	NA	NA	NA	NA	NA	NA	NA	NA
2019	33	female	2	0	5	6	no	92	39	130	80	yes	yes	yes	yes	no	no	no	no	no	no	no	no	no	NA	NA	NA	NA	NA	NA	NA	NA	NA	NA	NA	NA	NA	NA	NA	NA	NA	NA	NA	NA	NA	NA
2019	59	female	1	0	2	9	no	100	38.5	150	90	yes	yes	yes	yes	no	no	no	no	no	no	no	no	no	NA	NA	NA	3.7	76	9.8	4.3	122	0.35	176	NA	NA	NA	NA	NA	NA	NA	NA	NA	81	34	23
2019	49	male	2	0	6	2	no	88	39.3	120	60	yes	yes	yes	no	no	no	no	no	no	yes	no	no	no	NA	NA	NA	3.44	23	64	4.7	143	0.4	26	NA	NA	NA	NA	NA	NA	NA	NA	NA	NA	NA	NA
2019	24	female	1	0	3	8	NA	NA	NA	NA	NA	NA	NA	yes	no	NA	NA	NA	NA	NA	NA	NA	NA	NA	NA	NA	NA	5.36	77	14.6	3.96	118	0.354	158	NA	NA	NA	NA	NA	5.95	2.46	51.36	28.7	26.97	17.83	13.64
2019	29	female	2	0	5	5	no	80	37.5	120	70	yes	yes	yes	yes	no	no	no	no	no	no	no	no	no	NA	NA	NA	NA	NA	NA	NA	NA	NA	NA	NA	NA	NA	NA	NA	NA	NA	NA	NA	NA	NA	NA
2019	33	male	2	0	5	5	no	84	40	110	60	yes	yes	yes	yes	yes	no	no	no	no	no	no	no	no	NA	NA	NA	NA	NA	NA	NA	NA	NA	NA	NA	NA	NA	NA	NA	NA	NA	NA	NA	NA	NA	NA
2019	24	male	2	0	5	4	no	100	37	110	70	yes	yes	yes	yes	no	no	no	no	no	no	no	no	no	1	NA	0	4.35	24.3	55.4	5.5	162	0.463	28	NA	NA	NA	NA	NA	NA	NA	NA	NA	NA	NA	NA
2019	58	male	2	0	6	5	no	90	37.5	110	70	yes	yes	yes	yes	no	no	no	no	no	no	no	no	no	NA	NA	NA	4.1	35.75	25.17	5.26	149	0.46	31	12.9	116	0.92	NA	NA	NA	NA	70.5	29.1	819.36	549.61	385.25
2019	33	male	2	0	3	6	no	80	37.8	120	70	yes	yes	yes	no	no	no	no	no	no	no	no	no	no	NA	NA	NA	4.45	32.9	45.8	5.29	160	0.477	97	NA	NA	NA	NA	NA	4.7	NA	95.36	38.15	28.87	29.26	35.61
2019	17	male	1	0	6	6	no	100	38	120	70	yes	yes	yes	no	no	no	no	no	no	no	no	no	no	NA	NA	NA	2.5	39	38	5.1	154	0.42	107	NA	NA	NA	NA	NA	5.9	4.05	74	NA	192	118	42
2019	77	female	1	0	3	7	no	93	39	150	75	yes	yes	yes	no	no	no	no	no	no	no	no	yes	no	NA	NA	NA	2.1	29.9	50.45	3.19	106	0.313	88	NA	NA	NA	NA	NA	9.12	5.15	88.9	32.15	34.2	15.9	NA
2019	36	female	2	0	4	7	no	80	39	145	85	yes	no	yes	no	no	no	no	no	no	no	no	no	yes	NA	NA	NA	2.2	23	40	4.1	126	0.38	23	12	118	0.91	NA	43	6.8	2.3	67	36	250	179	45
2019	58	female	1	0	7	2	no	80	36.5	120	80	yes	yes	yes	no	no	no	no	no	no	no	no	no	no	NA	NA	NA	NA	NA	NA	NA	NA	NA	NA	NA	NA	NA	NA	NA	NA	NA	NA	NA	NA	NA	NA
2019	21	female	1	0	2	6	no	120	37	120	70	yes	yes	yes	no	no	no	no	no	no	no	no	no	yes	NA	NA	NA	9.44	78.8	6.1	3.59	110	0.321	230	12.9	85	1.12	0.98	31.4	NA	NA	NA	NA	NA	NA	NA
2019	54	female	1	0	6	2	no	80	36.4	100	70	yes	yes	yes	no	no	no	no	no	no	no	no	no	no	1	NA	NA	4.501	76.66	8.97	4.82	140	0.43	193	NA	NA	NA	NA	NA	11.34	3.98	93.2	NA	49.6	39.5	NA
2019	30	female	1	0	5	5	no	90	40	100	70	yes	yes	yes	no	no	no	no	no	no	no	no	no	no	NA	NA	NA	NA	NA	NA	NA	NA	NA	NA	NA	NA	NA	NA	NA	NA	NA	NA	NA	NA	NA	NA
2019	29	female	1	0	3	5	no	85	39.3	120	80	yes	yes	yes	no	no	no	no	no	no	no	no	yes	no	NA	NA	NA	2.9	64.22	24.99	4.56	139	0.415	26	NA	NA	NA	NA	NA	NA	NA	NA	NA	NA	NA	NA
2019	45	male	1	0	5	6	no	80	39	100	60	yes	yes	yes	no	no	no	no	no	no	no	no	no	no	1	NA	NA	1.9	63.87	18.43	4.42	141	0.431	50	13	84	1.12	1.27	40.7	7.64	4.9	103.74	NA	69.53	33.57	31.1
2019	39	male	2	0	6	4	no	92	36.8	125	90	yes	yes	yes	no	no	no	no	no	no	no	yes	no	no	NA	NA	NA	NA	NA	NA	NA	NA	NA	NA	NA	NA	NA	NA	NA	NA	NA	NA	NA	NA	NA	NA
2019	28	male	1	0	3	8	no	85	38.5	140	85	yes	yes	yes	no	no	no	no	no	no	no	no	no	no	NA	NA	NA	2.8	61	26	5.77	128	0.4	126	NA	NA	NA	NA	NA	7.34	2.34	92	NA	53	59	296
2019	65	female	1	0	3	8	no	NA	NA	NA	NA	NA	NA	yes	no	NA	NA	NA	NA	NA	no	no	no	no	NA	NA	NA	2.4	62.9	22.95	4.32	120	0.371	126	NA	NA	NA	NA	NA	6.77	3.42	68.3	NA	26.51	15.23	12.07
2019	59	female	1	0	2	12	no	89	39.4	140	90	yes	yes	yes	no	no	no	no	no	no	no	no	no	no	NA	NA	NA	NA	NA	NA	NA	NA	NA	NA	NA	NA	NA	NA	NA	NA	NA	NA	NA	NA	NA	NA
2019	52	male	1	0	3	9	no	100	39.4	110	70	yes	yes	yes	no	no	no	no	no	no	no	no	no	no	NA	NA	NA	NA	NA	NA	NA	NA	NA	NA	NA	NA	NA	NA	NA	NA	NA	NA	NA	NA	NA	NA
2019	29	female	1	0	1	9	no	100	39.3	120	70	yes	yes	yes	yes	no	no	no	no	no	no	no	no	no	NA	NA	NA	2.5	22.74	44.54	4.88	142	0.432	57	NA	NA	NA	NA	NA	4.83	3.79	66.03	NA	44.42	57.63	25.18
2019	62	female	1	0	2	6	no	100	39	100	60	yes	yes	yes	no	no	no	no	no	no	no	no	no	no	1	NA	0	5.6	66.51	24.41	4.29	134	0.4	96	NA	NA	NA	NA	NA	5.63	3.36	67.69	42.74	36.58	34.16	15.63
2019	29	male	1	0	4	2	no	100	38	120	70	yes	yes	yes	no	no	no	no	no	no	no	no	no	no	1	NA	NA	4.7	77	13	5.5	128	0.39	88	NA	NA	NA	NA	NA	4.4	NA	113	NA	68	68	NA
2019	65	male	1	0	5	7	no	75	39	130	70	yes	yes	yes	no	no	no	no	no	no	yes	no	no	no	NA	NA	NA	4.8	74	8.1	4.2	130	0.35	131	NA	NA	NA	NA	NA	9.07	2.91	98	NA	47	57	66
2019	54	male	1	0	4	1	no	80	37.5	100	60	yes	yes	yes	yes	no	no	no	no	no	no	no	no	no	1	NA	1	5.03	50.5	27.2	4.86	148	0.43	90	NA	NA	NA	NA	NA	5.38	3.31	76.91	NA	111.29	68.21	58.83
2019	27	male	2	0	6	2	no	93	39	110	70	yes	yes	yes	yes	no	no	no	no	no	no	no	no	no	NA	NA	NA	NA	NA	NA	NA	NA	NA	NA	NA	NA	NA	NA	NA	NA	NA	NA	NA	NA	NA	NA
2019	38	male	1	0	3	7	no	NA	NA	NA	NA	NA	NA	yes	no	NA	NA	NA	NA	NA	no	no	no	no	NA	NA	NA	NA	NA	NA	NA	NA	NA	NA	NA	NA	NA	NA	NA	NA	NA	NA	NA	NA	NA	NA
2019	57	male	1	0	3	8	no	NA	NA	NA	NA	NA	NA	yes	no	NA	NA	NA	NA	NA	no	no	no	no	NA	NA	NA	4.1	59.85	26.64	5.43	160	0.481	258	NA	NA	NA	NA	NA	11.7	4.23	95.36	35.14	34.52	47.27	NA
2019	22	male	2	0	6	5	no	92	38.3	120	70	yes	yes	yes	yes	no	no	yes	no	no	no	no	no	no	NA	NA	NA	NA	NA	NA	NA	NA	NA	NA	NA	NA	NA	NA	NA	NA	NA	NA	NA	NA	NA	NA
2019	19	male	1	0	1	8	no	92	39	100	60	yes	yes	yes	no	no	no	no	no	no	no	no	no	no	1	NA	0	5.6	68.14	11.88	4.62	134	0.413	205	NA	NA	NA	NA	NA	5.69	3.58	112.7	NA	22.6	11.2	12.3
2019	47	male	2	0	5	4	no	100	38.1	135	80	yes	yes	yes	yes	no	no	no	no	no	no	no	no	no	NA	NA	NA	NA	NA	NA	NA	NA	NA	NA	NA	NA	NA	NA	NA	NA	NA	NA	NA	NA	NA	NA
2019	70	male	1	0	2	3	no	84	37	125	50	yes	yes	yes	no	no	no	no	no	no	no	no	no	no	NA	NA	NA	NA	NA	NA	NA	NA	NA	NA	NA	NA	NA	NA	NA	NA	NA	NA	NA	NA	NA	NA
2019	23	male	1	0	2	6	no	116	39	140	85	yes	yes	no	no	no	no	no	no	no	no	no	no	no	1	NA	0	7.1	73	9	4.6	148	0.44	235	NA	NA	NA	NA	NA	5.6	4.4	98	NA	21	12	23
2019	63	male	1	0	2	9	no	85	39.2	120	70	yes	yes	yes	no	no	no	no	no	no	no	no	no	no	1	NA	0	8.8	83	8.1	4.3	132	0.38	223	NA	NA	NA	NA	NA	5.8	5.1	79	NA	25	30	36
2019	42	male	1	0	4	3	NA	NA	NA	NA	NA	NA	NA	yes	no	NA	NA	NA	NA	NA	NA	NA	NA	NA	NA	NA	NA	NA	NA	NA	NA	NA	NA	NA	NA	NA	NA	NA	NA	NA	NA	NA	NA	NA	NA	NA
2019	31	female	1	0	6	3	no	96	38.7	100	65	yes	yes	yes	no	no	no	no	no	no	no	no	no	no	0	NA	0	2.51	53.8	44.6	4.07	121	0.364	41	NA	NA	NA	NA	NA	7.49	3.23	82.51	NA	14.99	16.07	12.21
2019	66	male	1	0	1	7	no	106	39.4	150	90	yes	yes	yes	no	no	no	no	no	no	no	no	yes	no	1	NA	NA	11.4	74	6.4	4.4	141	0.43	161	13.3	110	0.95	NA	45.7	3.7	7.05	105	39	59	49	53
2019	37	male	1	0	4	6	no	80	39.5	120	70	yes	yes	yes	no	no	no	no	no	no	no	no	no	no	NA	NA	0	2.9	56	29	4.78	145	0.42	55	16.3	75	1.2	NA	NA	6.11	3.67	100	36	87	64	NA
2019	27	male	2	0	4	6	no	74	38.5	120	65	yes	yes	yes	no	yes	no	no	no	no	no	no	no	no	NA	NA	NA	1.6	56.11	32.05	5.1	160	0.48	19	NA	NA	NA	1.73	55.9	5.1	NA	97.45	NA	335.09	336.23	43.43
2019	65	male	1	0	4	5	no	86	38	110	70	yes	yes	yes	no	no	no	no	no	no	no	no	no	no	NA	NA	NA	NA	NA	NA	NA	NA	NA	NA	NA	NA	NA	NA	NA	NA	NA	NA	NA	NA	NA	NA
2019	31	female	2	0	7	6	no	86	38.5	128	67	yes	yes	yes	yes	no	no	no	no	no	no	no	no	no	NA	NA	NA	2.7	65	16	4.4	121	0.36	106	NA	NA	NA	NA	NA	NA	NA	NA	NA	NA	NA	NA
2019	39	male	1	0	4	3	no	88	39.2	160	80	yes	yes	yes	no	no	no	no	no	no	no	no	no	no	NA	NA	NA	7	29	58	5.3	158	0.46	44	NA	NA	NA	NA	NA	-3.33333333333333	NA	NA	NA	98	91	NA
2019	73	male	1	0	8	7	no	92	39	90	60	yes	yes	yes	no	no	no	no	no	no	no	no	no	no	NA	NA	NA	NA	NA	NA	NA	NA	NA	NA	NA	NA	NA	NA	NA	NA	NA	NA	NA	NA	NA	NA
2019	38	male	2	0	4	3	yes	89	36.8	121	79	yes	yes	yes	no	no	no	no	no	no	no	no	no	no	NA	NA	NA	NA	NA	NA	NA	NA	NA	NA	NA	NA	NA	NA	NA	NA	NA	NA	NA	NA	NA	NA
2019	41	male	1	0	3	7	no	80	38.2	100	70	yes	yes	yes	no	no	no	no	no	no	no	no	no	no	1	NA	0	3.2	68.2	24.1	4.81	144	0.405	73	NA	NA	NA	NA	NA	NA	NA	NA	NA	NA	NA	NA
2019	62	female	1	0	1	8	no	100	39.3	110	70	yes	yes	yes	no	no	no	no	no	no	no	no	no	no	1	NA	0	8.26	78.3	10.3	4.26	139	0.397	203	NA	NA	NA	NA	NA	6.86	5.51	67.49	NA	27.86	28.71	33.76
2019	53	female	1	0	4	4	no	90	37.4	110	70	yes	yes	yes	no	no	no	no	no	no	no	no	no	no	NA	NA	NA	3.3	16.46	53.09	4.23	131	0.392	61	NA	NA	NA	NA	NA	7.17	4.1	63.3	34.6	41.5	39.5	21.5
2019	44	female	2	0	5	7	no	84	39.6	130	75	yes	yes	yes	yes	no	no	no	no	no	no	no	yes	no	NA	NA	NA	NA	NA	NA	NA	NA	NA	NA	NA	NA	NA	NA	NA	NA	NA	NA	NA	NA	NA	NA
2019	61	female	1	0	4	6	no	90	37.5	140	80	yes	yes	yes	no	no	no	no	no	no	no	no	no	no	1	NA	0	3.89	47.9	33.2	3.81	113	0.339	155	NA	NA	NA	NA	NA	7.72	6.57	94.03	NA	80.85	63.76	36.85
2019	70	female	1	0	6	3	no	72	36.6	100	60	yes	yes	yes	no	no	no	no	no	no	no	no	no	no	NA	NA	0	3.4	25.42	33.16	4.7	140	0.429	54	NA	NA	NA	NA	NA	6.03	4.84	81.36	37.74	87.41	48.48	NA
2019	26	female	1	0	9	5	no	80	39	120	70	yes	yes	yes	no	no	no	no	no	no	no	yes	no	no	NA	NA	NA	NA	NA	NA	NA	NA	NA	NA	NA	NA	NA	NA	NA	NA	NA	NA	NA	NA	NA	NA
2019	65	male	1	0	6	5	no	104	38.1	115	80	yes	yes	yes	no	no	no	no	no	no	no	no	no	no	NA	NA	NA	NA	NA	NA	NA	NA	NA	NA	NA	NA	NA	NA	NA	NA	NA	NA	NA	NA	NA	NA
2019	41	female	1	0	6	4	yes	68	36.5	100	70	yes	yes	yes	no	no	no	no	no	no	no	no	no	no	NA	NA	NA	NA	NA	NA	NA	NA	NA	NA	NA	NA	NA	NA	NA	NA	NA	NA	NA	NA	NA	NA
2019	39	female	1	0	5	4	no	100	36.5	120	80	yes	yes	yes	no	no	no	no	no	no	no	no	no	no	NA	NA	NA	NA	NA	NA	NA	NA	NA	NA	NA	NA	NA	NA	NA	NA	NA	NA	NA	NA	NA	NA
2019	34	female	2	0	3	10	no	72	38.5	100	60	yes	yes	yes	yes	no	no	yes	no	no	no	no	no	no	NA	NA	NA	NA	NA	NA	NA	NA	NA	NA	NA	NA	NA	NA	NA	NA	NA	NA	NA	NA	NA	NA
2019	48	female	1	0	2	9	no	90	38.5	130	80	yes	yes	yes	no	no	no	no	no	no	yes	no	no	no	1	NA	0	10	87.1	3	4.62	136	0.398	226	NA	NA	NA	NA	NA	8.53	4.6	71.42	NA	19.1	20.4	NA
2019	48	female	1	0	1	10	no	90	37.7	130	80	yes	yes	yes	yes	yes	no	no	no	no	yes	no	no	no	1	NA	0	8.12	83.6	5.7	4.67	140	0.4	227	NA	NA	NA	NA	NA	8.53	4.6	71.42	NA	19.66	19.57	NA
2019	56	female	1	0	2	9	no	95	38.5	110	70	yes	yes	yes	no	no	no	no	no	no	no	no	no	no	NA	NA	NA	NA	NA	NA	NA	NA	NA	NA	NA	NA	NA	NA	NA	NA	NA	NA	NA	NA	NA	NA
2019	58	female	1	0	2	9	no	106	38.2	150	90	yes	yes	yes	no	no	no	no	no	no	no	no	no	no	NA	NA	NA	NA	NA	NA	NA	NA	NA	NA	NA	NA	NA	NA	NA	NA	NA	NA	NA	NA	NA	NA
2019	65	female	1	0	2	8	no	NA	39	NA	NA	yes	yes	yes	no	no	no	no	no	no	no	no	no	no	NA	NA	NA	3.1	76.64	10.25	3.68	116	0.35	123	16	78	1.18	NA	NA	4.92	NA	NA	NA	52.81	49.26	107.21
2019	34	female	3	0	1	9	no	NA	NA	NA	NA	yes	yes	yes	yes	no	NA	NA	NA	NA	no	no	no	yes	NA	NA	NA	5.3	72.4	19.02	3.48	112	0.342	72	13.4	80	1.16	2.5	39.3	0	3.57	86	25.3	1268	869	202
2019	22	female	1	0	2	8	no	125	40.3	110	70	yes	yes	yes	no	no	no	no	no	no	no	no	no	yes	NA	NA	NA	NA	NA	NA	NA	NA	NA	NA	NA	NA	NA	NA	NA	NA	NA	NA	NA	NA	NA	NA
2019	27	female	2	0	5	3	no	100	37	140	80	yes	yes	yes	yes	yes	no	no	no	no	no	no	no	no	NA	NA	NA	NA	NA	NA	NA	NA	NA	NA	NA	NA	NA	NA	NA	NA	NA	NA	NA	NA	NA	NA
2019	55	female	1	0	2	8	no	96	38.7	130	80	yes	yes	yes	yes	no	no	no	no	no	no	no	no	no	NA	NA	NA	NA	NA	NA	NA	NA	NA	NA	NA	NA	NA	NA	NA	NA	NA	NA	NA	NA	NA	NA
2019	28	female	1	0	8	7	no	110	39.5	100	60	yes	yes	yes	no	no	no	no	no	no	no	no	no	no	0	NA	1	6.1	81	8.9	4.1	132	0.37	137	NA	NA	NA	NA	NA	NA	NA	NA	NA	NA	NA	NA
2019	34	female	1	0	7	5	yes	80	39	110	70	yes	yes	yes	no	no	no	no	no	no	no	no	no	no	NA	NA	0	4.94	47.8	42.3	4.45	134	0.38	36	NA	NA	NA	NA	NA	6.85	3.15	59.42	43.54	31.4	38.61	NA
2019	39	female	2	0	6	6	no	90	38.5	100	60	yes	yes	yes	no	no	no	no	no	no	no	no	no	no	1	NA	0	3.4	40.65	30.66	5.43	119	0.381	38	NA	NA	NA	NA	NA	5.8	4.29	59.67	NA	439.77	250.93	135.65
2019	68	female	2	0	2	8	no	80	37.7	120	70	yes	yes	yes	no	no	no	no	no	no	no	yes	no	no	1	NA	NA	3.7	73.64	13.87	3.54	121	0.354	148	NA	NA	NA	NA	NA	6.77	6.6	99.2	NA	44.1	157.8	114.4
2019	37	female	1	0	4	7	no	103	37.2	97	50	yes	yes	yes	no	no	no	no	no	no	no	no	no	yes	1	NA	0	2.339	74.87	16.19	3.36	95	0.28	116	14.3	94	1.03	1.41	43.6	5.65	2.76	58.4	NA	25.1	13.3	10
2019	41	female	2	0	7	5	no	84	38.5	100	70	yes	yes	yes	no	no	no	no	no	no	no	no	no	no	1	NA	0	1.9	71.2	16.4	4.12	129	0.389	28	NA	NA	NA	NA	NA	4.85	3.76	72.46	NA	661.1	394.9	NA
2019	23	female	1	0	6	2	no	73	36.7	110	63	yes	yes	yes	no	yes	no	yes	no	no	no	no	yes	yes	NA	NA	NA	3.4	36.53	33.41	3.4	104	0.309	107	NA	NA	NA	NA	NA	4.51	NA	NA	NA	NA	NA	NA
2019	36	female	2	0	6	3	no	93	37.5	125	80	yes	yes	yes	yes	no	no	no	no	no	no	no	no	no	1	NA	1	5.6	36.32	30.43	5.16	147	0.447	46	NA	NA	NA	NA	NA	5.99	2.69	48.7	NA	201.5	101.1	78.44
2019	70	female	1	0	4	8	no	85	37.5	145	80	yes	yes	yes	yes	yes	no	no	no	no	yes	no	no	no	NA	NA	NA	NA	NA	NA	NA	NA	NA	NA	NA	NA	NA	NA	NA	8.66	4	76	NA	100	70	51
2019	21	female	1	0	4	4	no	104	38.6	130	80	yes	yes	yes	no	no	no	no	no	no	no	no	no	no	NA	NA	NA	1.47	46.2	45.6	4.1	114	0.351	111	NA	NA	NA	NA	NA	5.43	2.62	71.26	33.39	49.1	46.7	27.13
2019	52	female	1	0	3	8	no	74	38.8	128	65	yes	yes	yes	no	no	no	no	no	no	no	no	no	no	NA	NA	NA	NA	NA	NA	NA	NA	NA	NA	NA	NA	NA	NA	NA	NA	NA	NA	NA	NA	NA	NA
2019	66	female	1	0	3	6	no	NA	NA	NA	NA	NA	NA	yes	no	NA	NA	NA	NA	NA	no	no	no	no	NA	NA	NA	3.6	46.49	40.87	4.81	143	0.433	133	NA	NA	NA	NA	NA	11.8	3.75	65.28	NA	44.95	51.41	27.13
2019	72	female	1	0	5	3	no	90	38.3	125	60	yes	yes	yes	no	no	no	no	no	no	no	no	no	no	NA	NA	NA	NA	NA	NA	NA	NA	NA	NA	NA	NA	NA	NA	NA	NA	NA	NA	NA	NA	NA	NA
2019	27	male	1	0	1	8	no	100	39	120	80	yes	yes	yes	no	no	no	no	no	no	no	no	yes	no	1	NA	0	5.6	82	7.7	5.6	150	0.45	152	NA	NA	NA	NA	NA	5.5	3.6	102	41	15	15	33
2019	19	female	2	0	5	4	no	98	37.6	90	60	yes	yes	yes	no	no	no	no	no	no	no	no	no	no	0	NA	1	5.9	42.95	35.01	4.53	144	0.406	43	14.6	91	1.06	1.33	41.1	6.83	5.25	63.67	34.14	658.5	517.59	284.72
2019	58	male	1	0	1	7	no	98	39.2	160	100	yes	yes	yes	yes	no	no	no	no	no	no	no	no	no	NA	NA	NA	NA	NA	NA	NA	NA	NA	NA	NA	NA	NA	NA	NA	NA	NA	NA	NA	NA	NA	NA
2019	25	male	1	0	5	4	no	75	38.3	130	70	yes	yes	yes	no	no	no	no	no	no	no	no	no	no	NA	NA	NA	NA	NA	NA	NA	NA	NA	NA	NA	NA	NA	NA	NA	NA	NA	NA	NA	NA	NA	NA
2019	49	male	1	0	3	4	no	90	37	150	90	yes	yes	no	no	no	no	no	no	no	no	no	no	no	NA	NA	NA	NA	NA	NA	NA	NA	NA	NA	NA	NA	NA	NA	NA	NA	NA	NA	NA	NA	NA	NA
2019	25	male	1	0	5	5	no	62	37.2	135	75	yes	yes	yes	no	no	no	no	no	no	no	no	no	no	NA	NA	NA	NA	NA	NA	NA	NA	NA	NA	NA	NA	NA	NA	NA	NA	NA	NA	NA	NA	NA	NA
2019	30	male	2	0	4	5	no	64	36	120	80	yes	yes	yes	no	no	no	no	no	no	no	no	no	no	NA	NA	NA	5.23	35.2	51.2	4.91	146	0.428	24	NA	NA	NA	NA	NA	NA	NA	NA	NA	NA	NA	NA
2019	27	male	2	0	6	3	no	80	37.5	125	70	yes	yes	yes	no	no	no	no	no	no	no	no	no	no	NA	NA	NA	NA	NA	NA	NA	NA	NA	NA	NA	NA	NA	NA	NA	NA	NA	NA	NA	NA	NA	NA
2019	54	male	1	0	1	7	no	100	39	140	90	yes	yes	yes	no	no	no	yes	no	no	no	no	no	no	1	NA	NA	5	72.01	6.81	4.33	142	0.431	175	NA	NA	NA	NA	NA	8.29	3.51	90.2	NA	30.8	28.18	51.69
2019	83	male	1	0	1	10	no	100	39.5	170	80	yes	yes	yes	yes	yes	no	no	no	no	no	no	no	no	NA	NA	NA	7.29	51.8	18.7	4.47	134	0.395	247	NA	NA	NA	NA	NA	6.64	7.8	97.35	NA	46.38	22.28	85.07
2019	44	male	2	0	1	3	no	103	39.5	170	80	yes	yes	yes	no	no	no	no	no	no	no	no	no	no	NA	NA	NA	6.6	57	19	5.89	171	0.51	13	NA	NA	NA	NA	NA	12.63	5.72	87	NA	261	178	545
2019	30	male	2	0	4	5	no	90	39	130	80	yes	yes	yes	no	no	no	no	no	no	no	no	no	no	NA	NA	NA	3.1	46	35	5.4	154	0.46	14	NA	NA	NA	NA	NA	NA	NA	NA	37	143	89	38
2019	55	male	1	0	2	11	no	88	39	100	60	yes	yes	yes	no	no	no	no	no	no	no	no	no	no	NA	NA	NA	1.5	55	27	4.7	152	0.45	66	NA	NA	NA	NA	NA	6.21	2.3	83	35	70	38	60
2019	67	male	1	0	4	5	no	86	38.5	120	80	yes	yes	yes	no	no	no	no	no	no	no	no	no	no	NA	NA	NA	NA	NA	NA	NA	NA	NA	NA	NA	NA	NA	NA	NA	NA	NA	NA	NA	NA	NA	NA
2019	26	male	2	0	4	6	no	NA	38.3	115	70	yes	yes	yes	yes	no	no	no	no	no	no	no	no	no	1	NA	0	6.71	48.7	38.6	5.77	169	0.49	10	NA	NA	NA	NA	NA	6.22	4.52	102.68	NA	283.09	207.62	285.93
2019	75	male	1	0	3	6	no	80	38.8	181	114	yes	yes	yes	no	no	no	no	no	no	no	no	no	no	1	NA	0	3.5	63.61	18.78	5.09	162	0.478	100	NA	NA	NA	NA	NA	7.44	NA	97.52	42.82	50.94	30.91	43.69
2019	37	male	1	0	5	4	no	85	39.6	115	75	yes	yes	yes	no	no	no	no	no	no	no	no	no	no	1	NA	0	2.3	54.02	34.14	4.57	140	0.419	59	NA	NA	NA	NA	NA	6.43	3.58	111.5	NA	128.1	43	20.3
2019	34	male	2	0	6	4	no	64	38.1	110	65	yes	yes	yes	yes	no	no	no	no	no	no	no	no	no	NA	NA	NA	2.99	42	35	4.5	132	0.4	90	NA	NA	NA	NA	NA	NA	NA	NA	NA	34	16	34.7
2019	65	male	1	0	3	7	no	87	38.2	110	75	yes	yes	yes	yes	no	no	no	no	no	no	no	no	no	NA	NA	NA	NA	NA	NA	NA	NA	NA	NA	NA	NA	NA	NA	NA	NA	NA	NA	NA	NA	NA	NA
2019	33	male	1	0	8	8	no	80	38.8	110	70	yes	yes	yes	no	no	no	no	no	no	no	no	no	no	NA	NA	NA	NA	NA	NA	NA	NA	NA	NA	NA	NA	NA	NA	NA	NA	NA	NA	NA	NA	NA	NA
2019	40	male	2	0	4	3	no	106	38	115	70	yes	yes	yes	no	no	no	no	no	no	no	no	no	no	NA	NA	NA	NA	NA	NA	NA	NA	NA	NA	NA	NA	NA	NA	NA	NA	NA	NA	NA	NA	NA	NA
2019	47	male	1	0	7	2	no	96	36	130	90	yes	yes	yes	yes	no	no	no	no	no	no	no	no	no	NA	NA	1	4.1	38	50	5.8	163	0.47	55	NA	NA	NA	NA	NA	NA	NA	NA	NA	NA	NA	NA
2019	30	male	2	0	4	8	no	95	40.3	120	80	yes	yes	yes	no	no	no	no	no	no	no	no	no	no	NA	NA	NA	NA	NA	NA	NA	NA	NA	NA	NA	NA	NA	NA	NA	NA	NA	NA	NA	NA	NA	NA
2019	60	female	2	0	5	3	no	70	39.5	100	60	yes	yes	yes	no	no	no	no	no	no	no	no	yes	no	NA	NA	NA	NA	NA	NA	NA	NA	NA	NA	NA	NA	NA	NA	NA	NA	NA	NA	NA	NA	NA	NA
2019	50	male	1	0	5	7	no	104	37.7	120	70	yes	yes	yes	no	no	no	no	no	no	no	no	no	no	NA	NA	NA	NA	NA	NA	NA	NA	NA	NA	NA	NA	NA	NA	NA	NA	NA	NA	NA	NA	NA	NA
2019	59	male	1	0	2	9	no	100	38.4	100	70	yes	yes	yes	no	no	no	no	no	no	no	no	no	no	1	NA	0	6.32	70.5	8.9	4.97	143	0.421	129	NA	NA	NA	NA	NA	8.2	5.94	111.4	NA	20.4	11.8	23.1
2019	21	male	1	0	1	7	no	100	39	120	70	yes	yes	yes	no	no	no	no	no	no	no	no	no	no	1	NA	0	6.4	82.78	4.42	4.55	139	0.417	126	NA	NA	NA	NA	NA	NA	5.15	106.61	NA	26.92	24.65	NA
2019	31	female	2	0	5	7	no	100	37.6	110	70	yes	yes	yes	yes	no	no	no	no	no	no	no	no	no	NA	NA	NA	4.8	22.31	44.3	4.57	143	0.432	117	NA	NA	NA	NA	NA	NA	NA	54	NA	777.1	240.4	280.8
2019	44	male	1	0	4	6	no	80	38.8	120	70	yes	yes	yes	no	no	no	no	no	no	no	no	no	no	NA	NA	NA	3.3	38.18	38.17	4.94	147	0.437	144	NA	NA	NA	NA	NA	NA	NA	NA	NA	NA	NA	NA
2019	44	male	1	0	4	6	no	80	38.8	120	70	yes	yes	yes	no	no	no	no	no	no	no	no	no	no	NA	NA	1	4.901	58.87	24.94	4.968	146	0.43	200	NA	NA	NA	NA	NA	6.08	NA	111	36.32	48.33	66.49	NA
2019	40	female	1	0	3	6	no	120	38	110	70	yes	yes	yes	no	no	no	no	no	no	no	no	no	no	1	NA	0	2.2	68.7	22.4	4.1	120	0.372	95	NA	NA	NA	NA	NA	10.08	2.1	63	NA	39.9	28.2	19
2019	46	male	1	0	3	9	no	NA	NA	NA	NA	NA	NA	yes	no	NA	NA	NA	NA	NA	no	no	no	no	1	NA	0	7.7	29.63	29.63	5	155	0.464	118	NA	NA	NA	NA	NA	4.92	4.81	106.63	NA	52.64	37	27.58
2019	27	male	1	0	4	5	no	82	38.4	95	60	yes	yes	yes	no	no	no	no	no	no	no	no	no	no	NA	NA	NA	3.6	45	25	5	143	0.43	52	NA	NA	NA	NA	NA	NA	3.3	121	NA	NA	NA	NA
2019	74	male	1	0	1	7	no	95	39.5	125	80	no	no	no	no	no	no	no	no	no	no	no	no	no	1	NA	0	5.8	72.25	6.73	4.52	137	0.408	175	NA	NA	NA	NA	NA	10.05	7.07	98.6	37.94	NA	59.4	NA
2019	56	male	1	0	1	7	no	95	38	133	90	yes	yes	yes	no	no	no	no	no	no	no	no	no	no	1	NA	NA	8.8	77.16	8.21	4.6	141	0.418	202	NA	NA	NA	NA	NA	6.2	4.79	88.3	NA	15.7	16.1	NA
2019	27	male	1	0	2	7	no	115	40.2	150	90	yes	yes	yes	no	no	no	no	no	no	no	no	no	no	NA	NA	NA	NA	NA	NA	NA	NA	NA	NA	NA	NA	NA	NA	NA	NA	NA	NA	NA	NA	NA	NA
2019	35	male	1	0	7	5	no	74	36.4	115	70	yes	yes	yes	no	no	no	no	no	no	no	no	no	no	NA	NA	0	6.334	33.06	48.98	5.444	155	0.46	41	14.1	97	1.02	1.02	31.6	NA	NA	85.8	35.68	115.1	82.1	134.3
2019	37	female	2	0	4	5	no	84	38	100	60	yes	yes	yes	yes	no	no	no	no	no	no	no	no	no	NA	NA	NA	2.44	61	23	4.4	129	0.37	74	14.2	74	NA	NA	37	6.8	3	64	NA	54	26	NA
2019	25	female	2	0	6	4	no	86	38	100	60	yes	yes	yes	yes	no	no	no	no	no	no	no	no	no	NA	NA	NA	NA	NA	NA	NA	NA	NA	NA	NA	NA	NA	NA	NA	NA	NA	NA	NA	NA	NA	NA
2019	51	female	1	0	4	4	no	97	39.6	135	75	yes	yes	yes	no	no	no	no	no	no	no	no	no	no	NA	NA	NA	2.34	22.6	50.9	4.43	130	0.392	70	NA	NA	NA	NA	NA	NA	NA	NA	NA	NA	NA	NA
2019	41	female	3	0	1	12	no	76	40	110	70	yes	yes	yes	no	no	no	yes	no	no	no	no	no	no	NA	NA	NA	10.3	38.31	34	4.49	130	0.393	48	13.6	76	1.2	NA	54.3	NA	2.58	76.82	NA	1324	531.2	106.75
2019	19	male	1	0	3	4	no	95	37	120	70	yes	yes	yes	no	no	no	yes	no	no	no	no	no	no	1	NA	0	0.1	38.64	45.13	4.71	136	0.411	89	NA	NA	NA	NA	NA	4.87	3.36	84.2	NA	40.6	23.1	NA
2019	40	male	3	0	6	15	no	83	37.6	125	80	yes	yes	yes	no	no	no	no	no	no	no	no	no	no	NA	NA	NA	NA	NA	NA	NA	NA	NA	NA	NA	NA	NA	NA	NA	NA	NA	NA	NA	NA	NA	NA
2019	22	male	2	0	6	5	no	80	38	120	80	yes	yes	yes	yes	no	no	yes	no	no	no	no	no	no	1	NA	NA	2.5	53.03	25.91	5.07	153	0.463	109	NA	NA	NA	NA	NA	5.58	4.32	NA	95.02	34.51	19.42	19.08
2019	20	male	3	0	6	10	no	100	39.1	100	60	yes	yes	yes	no	no	yes	yes	no	no	no	no	no	no	NA	NA	NA	5.7	40	52	4.2	125	0.34	31	NA	NA	NA	NA	NA	7	5.29	79.5	NA	530	199	NA
2019	23	male	1	0	3	5	NA	NA	NA	NA	NA	NA	NA	yes	no	NA	NA	NA	NA	NA	NA	no	no	no	NA	NA	NA	6.06	28.5	64	5.37	150	0.446	158	NA	NA	NA	NA	NA	NA	NA	NA	NA	NA	NA	NA
2019	27	male	1	0	8	3	no	70	36.4	125	70	yes	yes	yes	no	no	no	no	no	no	no	no	no	no	NA	NA	NA	NA	NA	NA	NA	NA	NA	NA	NA	NA	NA	NA	NA	NA	NA	NA	NA	NA	NA	NA
2019	33	male	2	0	4	5	no	84	38.8	120	80	yes	yes	yes	no	no	no	no	no	no	no	no	no	no	1	NA	NA	1.92	44.75	30.22	4.876	151	0.42	36	NA	NA	NA	NA	NA	72	5.61	103.8	45.22	25.6	19.9	NA
2019	29	female	1	0	2	7	no	100	36.5	100	60	yes	yes	yes	no	no	no	no	no	no	no	no	no	no	1	NA	0	3	76.46	16.43	4.33	132	0.398	123	NA	NA	NA	NA	NA	8.13	3.86	63.52	NA	42.07	39.53	39.43
2019	26	female	1	0	7	5	no	80	36.2	110	70	yes	yes	yes	yes	no	no	no	no	no	no	no	no	no	1	NA	0	4.5	38.1	39.2	4.95	145	0.443	44	NA	NA	NA	NA	NA	NA	NA	NA	NA	NA	NA	NA
2019	70	female	1	0	3	1	no	90	38	120	90	yes	yes	no	no	no	no	no	no	no	no	no	yes	no	NA	NA	NA	NA	NA	NA	NA	NA	NA	NA	NA	NA	NA	NA	NA	NA	NA	NA	NA	NA	NA	NA
2019	53	female	1	0	9	7	no	110	39.5	90	60	yes	yes	yes	no	no	no	no	no	no	no	no	no	no	1	NA	0	4.9	77	11	3.7	114	0.33	145	NA	NA	NA	NA	NA	NA	NA	NA	NA	NA	NA	NA
2019	41	female	1	0	4	3	no	80	36.8	100	60	yes	yes	yes	no	no	no	no	no	no	no	no	no	no	NA	NA	0	1.6	31.86	44.35	4.48	124	0.383	58	NA	NA	NA	NA	NA	5	3.15	67.54	NA	89.07	68.88	NA
2019	27	female	2	0	6	4	no	84	39	110	70	yes	yes	yes	no	no	no	no	no	no	no	no	no	no	NA	NA	NA	7.6	46	27	4.2	126	0.38	68	NA	NA	NA	NA	NA	NA	NA	NA	NA	NA	NA	NA
2019	26	female	1	0	6	4	no	85	37.8	110	75	yes	yes	yes	yes	no	no	no	no	no	no	no	no	no	1	NA	0	3.532	66.34	22.32	4.557	141	0.4	85	NA	NA	NA	NA	NA	5.38	3.95	85.1	NA	365.6	228	NA
2019	61	male	1	0	3	3	no	98	36.4	180	100	yes	yes	yes	no	no	no	no	no	no	no	no	no	no	0	NA	1	10.6	47.37	34.54	5.38	161	0.486	264	NA	NA	NA	NA	NA	5.73	4.83	78.48	NA	22.89	20.68	12.15
2019	26	male	1	0	5	4	no	92	39	100	60	yes	yes	yes	no	no	no	no	no	no	no	no	no	no	1	NA	NA	6.38	60.45	28.4	5.18	157	0.46	216.9	NA	NA	NA	NA	NA	NA	4.21	115.6	NA	31.9	41.2	36.4
2019	34	male	1	0	3	5	NA	NA	NA	NA	NA	NA	NA	yes	no	NA	NA	NA	NA	NA	NA	NA	NA	NA	NA	NA	1	3.1	42.67	31.54	4.56	137	0.419	57	15	87	1.09	NA	32.6	5.15	4.19	85.6	38.04	57.91	61.7	NA
2019	37	female	2	0	5	4	no	85	39.8	110	60	yes	yes	yes	no	no	no	yes	no	no	no	yes	yes	no	NA	NA	NA	4.6	16	60	4.3	136	0.41	55	NA	NA	NA	NA	NA	6.3	2.2	70	NA	67	65	NA
2019	59	female	2	0	5	7	no	92	39	150	90	yes	yes	yes	yes	no	no	no	no	no	no	no	no	no	NA	NA	NA	NA	NA	NA	NA	NA	NA	NA	NA	NA	NA	NA	NA	NA	NA	NA	NA	NA	NA	NA
2019	54	male	1	0	3	7	NA	NA	NA	NA	NA	NA	NA	no	no	NA	NA	NA	NA	NA	NA	NA	NA	NA	1	NA	0	5.8	73	8.7	4.7	149	0.44	164	NA	NA	NA	NA	NA	6.3	4.5	100	NA	27	23	29
2019	65	male	1	0	6	4	no	90	38.6	100	60	yes	yes	yes	no	no	no	no	no	no	no	no	no	no	NA	NA	NA	NA	NA	NA	NA	NA	NA	NA	NA	NA	NA	NA	NA	NA	NA	NA	NA	NA	NA	NA
2019	29	female	1	0	2	7	no	120	38.3	110	70	yes	yes	yes	no	no	no	no	no	no	no	no	no	no	NA	NA	NA	7.2	83	9.9	3.7	121	0.35	75	NA	NA	NA	NA	NA	-1.875	NA	NA	NA	126	109	33
2019	26	female	1	0	6	5	no	95	38.3	90	60	yes	yes	yes	no	no	no	no	no	no	no	no	no	no	1	NA	0	1.3	37.8	43.2	4.64	143	0.437	61	NA	NA	NA	NA	NA	NA	NA	NA	NA	NA	NA	NA
2019	39	male	2	0	6	4	no	84	38	140	100	yes	yes	yes	yes	no	no	no	no	no	no	no	no	no	NA	NA	NA	NA	NA	NA	NA	NA	NA	NA	NA	NA	NA	NA	NA	NA	NA	NA	NA	NA	NA	NA
2019	23	female	2	0	6	4	no	80	37	120	80	yes	yes	yes	yes	no	no	no	no	no	no	no	no	no	NA	NA	NA	NA	NA	NA	NA	NA	NA	NA	NA	NA	NA	NA	NA	NA	NA	NA	NA	NA	NA	NA
2019	22	male	1	0	2	9	no	90	38.5	110	70	yes	yes	yes	no	no	no	no	no	yes	no	no	no	no	NA	NA	NA	NA	NA	NA	NA	NA	NA	NA	NA	NA	NA	NA	NA	NA	NA	NA	NA	NA	NA	NA
2019	29	male	2	0	4	7	no	56	37.7	110	65	yes	yes	yes	yes	no	no	no	no	no	no	no	yes	no	NA	NA	0	1.6	58	32	4.7	144	0.43	72	16.3	75	1.2	NA	NA	4.87	4.7	105	NA	48	18	13.96
2019	19	male	1	0	6	4	no	80	39	120	80	yes	yes	yes	no	no	no	no	no	no	no	no	no	no	NA	NA	NA	NA	NA	NA	NA	NA	NA	NA	NA	NA	NA	NA	NA	NA	NA	NA	NA	NA	NA	NA
2019	34	male	1	0	4	5	no	84	38	120	50	yes	yes	yes	yes	no	NA	no	no	no	no	no	no	no	1	NA	1	3.3	62.63	21.65	5.08	149	0.451	84	13	84	1.12	NA	NA	NA	NA	104.28	41.81	66.1	69.32	93.62
2019	22	male	1	0	4	4	no	80	39	90	60	yes	yes	yes	no	no	no	no	no	no	no	no	no	no	1	NA	0	NA	NA	NA	NA	NA	NA	NA	NA	NA	NA	NA	NA	7	4.46	122	NA	19.85	20	16.22
2019	26	female	1	0	8	9	no	150	39.2	120	70	yes	yes	yes	yes	no	no	no	no	no	no	yes	no	no	NA	NA	NA	5.9	59.44	24.82	4.16	115	0.358	153	15.4	82	1.13	NA	NA	NA	NA	NA	47.41	NA	NA	NA
2019	32	female	2	0	4	12	no	80	38.6	100	60	yes	yes	yes	yes	no	no	yes	no	no	no	no	no	no	NA	NA	NA	NA	NA	NA	NA	NA	NA	NA	NA	NA	NA	NA	NA	NA	NA	NA	NA	NA	NA	NA
2019	70	female	1	0	4	6	NA	NA	NA	NA	NA	NA	NA	yes	no	NA	NA	NA	NA	NA	NA	NA	NA	NA	NA	1	NA	NA	NA	NA	NA	NA	NA	NA	NA	NA	NA	NA	NA	NA	NA	NA	NA	NA	NA	NA
2019	76	male	1	0	1	3	no	104	38.2	130	70	yes	yes	yes	no	no	no	yes	no	no	yes	no	no	no	1	NA	NA	4.2	74.68	12.21	3.48	115	0.354	121	16.4	75	1.21	0.8	24.7	7.44	8.13	121.76	37.31	27.3	13.9	NA
2019	29	male	1	0	4	6	no	100	39.5	120	70	yes	yes	yes	no	no	no	no	no	no	no	no	no	no	1	NA	0	6.96	71.41	21	4.53	146	0.39	194	NA	NA	NA	NA	NA	NA	NA	NA	NA	37.1	25.9	77
2019	43	male	2	0	5	5	no	90	39	125	60	yes	yes	yes	no	no	no	no	no	no	no	no	no	no	NA	NA	NA	NA	NA	NA	NA	NA	NA	NA	NA	NA	NA	NA	NA	NA	NA	NA	NA	NA	NA	NA
2019	58	male	1	0	1	7	no	120	39	135	75	yes	yes	yes	no	no	no	no	no	no	no	no	no	no	1	NA	0	11.37	82	7.4	5.44	169	0.485	203	NA	NA	NA	NA	NA	NA	NA	NA	NA	NA	NA	NA
2019	22	male	2	0	6	4	no	82	37.6	140	75	yes	yes	yes	yes	no	no	no	no	no	no	no	no	no	NA	NA	NA	NA	NA	NA	NA	NA	NA	NA	NA	NA	NA	NA	NA	NA	NA	NA	NA	NA	NA	NA
